# Supplementary material for: Benzyl 3-[(E)-furfuryl­idene]dithio­carbazate
Source: Acta Crystallogr Sect E Struct Rep Online. 2008 May 10;64(Pt 6):o1024. doi: 10.1107/S160053680801307X (PMC2961401; doi:10.1107/S160053680801307X)
Supplement: Supplementary file 1 [file e-64-o1024-sup1.cif]

##############################################################################
###                                                                        ###
###        Electronic paper (Acta Crystallographica Section E)             ###
###                                                                        ###
##############################################################################
#                                                                            #
# This CIF contains the data in a paper accepted for publication in Acta     #
# Crystallographica Section E. It conforms to the requirements of Notes      #
# for Authors for Section E, and has been peer reviewed under the auspices   #
# of the IUCr Commission on Journals.                                        #
#                                                                            #
# Full details of the Crystallographic Information File format               #
# are given in the paper "The Crystallographic Information File (CIF):       #
# a New Standard Archive File for Crystallography" by S. R. Hall, F. H.      #
# Allen and I. D. Brown [Acta Cryst. (1991), A47, 655-685].                  #
#                                                                            #
# The current version of the core CIF dictionary is obtainable from          #
# ftp://ftp.iucr.org/pub/cif_core.dic. The current version number is 2.4.    #
#                                                                            #
# Software is freely available for graphical display of the structure(s) in  #
# this CIF.  For information consult the CIF home page http://www.iucr.org/  #
# cif/home.html                                                              #
#                                                                            #
# This file may be used for bona fide research purposes within the           #
# scientific community so long as proper attribution is given to the journal # 
# article from which it was obtained.                                        #
#                                                                            #
##############################################################################
                                             
data_I
_audit_creation_method     SHELXL-97
_chemical_name_systematic
;
Benzyl 3-[(<i>E</i>)-furfurylidene]dithiocarbazate
;
_chemical_name_common     ?
_chemical_formula_moiety     'C13 H12 N2 O S2'
_chemical_formula_sum     'C13 H12 N2 O S2'
_chemical_formula_iupac     'C13 H12 N2 O S2'
_chemical_formula_weight     276.37
_chemical_melting_point     ?
_symmetry_cell_setting     triclinic
_symmetry_space_group_name_H-M     'P -1'
_symmetry_space_group_name_Hall     '-P 1'
loop_
    _symmetry_equiv_pos_as_xyz
    'x, y, z'
    '-x, -y, -z'
_cell_length_a     4.8331(11)
_cell_length_b     12.040(3)
_cell_length_c     12.549(3)
_cell_angle_alpha     108.203(7)
_cell_angle_beta     99.704(9)
_cell_angle_gamma     97.910(8)
_cell_volume     669.5(3)
_cell_formula_units_Z     2
_cell_measurement_reflns_used     3836
_cell_measurement_theta_min     1.8
_cell_measurement_theta_max     25.0
_cell_measurement_temperature     295(2)
_exptl_crystal_description     prism
_exptl_crystal_colour     yellow
_exptl_crystal_size_max     0.42
_exptl_crystal_size_mid     0.36
_exptl_crystal_size_min     0.32
_exptl_crystal_density_diffrn     1.371
_exptl_crystal_density_meas     ?
_exptl_crystal_density_method     'not measured'
_exptl_crystal_F_000     288
_exptl_absorpt_coefficient_mu     0.386
_exptl_absorpt_correction_type     none
_exptl_absorpt_process_details     ?
_exptl_absorpt_correction_T_min     ?
_exptl_absorpt_correction_T_max     ?
_exptl_special_details
;
;
_diffrn_ambient_temperature     295(2)
_diffrn_radiation_type     MoK\a
_diffrn_radiation_wavelength     0.71073
_diffrn_radiation_source     'fine-focus sealed tube'
_diffrn_radiation_monochromator     graphite
_diffrn_measurement_device_type     'Rigaku R-AXIS RAPID IP'
_diffrn_measurement_method     \w
_diffrn_detector_area_resol_mean     10.00
_diffrn_reflns_number     7084
_diffrn_reflns_av_R_equivalents     0.0236
_diffrn_reflns_av_sigmaI/netI     0.0256
_diffrn_reflns_theta_min     1.75
_diffrn_reflns_theta_max     25.00
_diffrn_reflns_theta_full     25.00
_diffrn_measured_fraction_theta_max     0.985
_diffrn_measured_fraction_theta_full     0.985
_diffrn_reflns_limit_h_min     -5
_diffrn_reflns_limit_h_max     5
_diffrn_reflns_limit_k_min     -14
_diffrn_reflns_limit_k_max     13
_diffrn_reflns_limit_l_min     -14
_diffrn_reflns_limit_l_max     14
_diffrn_standards_number     0
_diffrn_standards_interval_count     0
_diffrn_standards_interval_time     0
_diffrn_standards_decay_%     ?
_refine_special_details
;
Refinement of <i>F</i>^2^ against ALL reflections. The weighted <i>R</i>-factor
<i>wR</i> and goodness of fit <i>S</i> are based on <i>F</i>^2^, conventional
<i>R</i>-factors <i>R</i> are based on <i>F</i>, with <i>F</i> set to zero for
negative <i>F</i>^2^. The threshold expression of <i>F</i>^2^ >
\s(<i>F</i>^2^) is used only for calculating <i>R</i>-factors(gt) <i>etc</i>.
and is not relevant to the choice of reflections for refinement.
<i>R</i>-factors based on <i>F</i>^2^ are statistically about twice as large
as those based on <i>F</i>, and <i>R</i>- factors based on ALL data will be
even larger.
;
_reflns_number_total     2324
_reflns_number_gt     1799
_reflns_threshold_expression     I>2\s(I)
_refine_ls_structure_factor_coef     Fsqd
_refine_ls_matrix_type     full
_refine_ls_R_factor_all     0.0458
_refine_ls_R_factor_gt     0.0328
_refine_ls_wR_factor_gt     0.0841
_refine_ls_wR_factor_ref     0.0898
_refine_ls_goodness_of_fit_ref     1.073
_refine_ls_restrained_S_all     1.073
_refine_ls_number_reflns     2324
_refine_ls_number_parameters     163
_refine_ls_number_restraints     0
_refine_ls_hydrogen_treatment     constr
_refine_ls_weighting_scheme     calc
_refine_ls_weighting_details
         'calc w=1/[\s^2^(Fo^2^)+(0.0446P)^2^+0.0525P] where P=(Fo^2^+2Fc^2^)/3'
_atom_sites_solution_hydrogens     geom
_atom_sites_solution_primary     direct
_atom_sites_solution_secondary     difmap
_refine_ls_shift/su_max     0.000
_refine_ls_shift/su_mean     0.000
_refine_diff_density_max     0.139
_refine_diff_density_min     -0.171
_refine_ls_extinction_method     none
_refine_ls_extinction_coef     ?
loop_
    _atom_type_symbol
    _atom_type_description
    _atom_type_scat_dispersion_real
    _atom_type_scat_dispersion_imag
    _atom_type_scat_source
    'C' 'C' 0.0033 0.0016
                         'International Tables Vol C Tables 4.2.6.8 and 6.1.1.4'
    'H' 'H' 0.0000 0.0000
                         'International Tables Vol C Tables 4.2.6.8 and 6.1.1.4'
    'N' 'N' 0.0061 0.0033
                         'International Tables Vol C Tables 4.2.6.8 and 6.1.1.4'
    'O' 'O' 0.0106 0.0060
                         'International Tables Vol C Tables 4.2.6.8 and 6.1.1.4'
    'S' 'S' 0.1246 0.1234
                         'International Tables Vol C Tables 4.2.6.8 and 6.1.1.4'
_computing_data_collection     'PROCESS-AUTO (Rigaku, 1998)'
_computing_cell_refinement     'PROCESS-AUTO (Rigaku, 1998)'
_computing_data_reduction     'CrystalStructure (Rigaku/MSC, 2002)'
_computing_structure_solution     'SIR92 (Altomare <i>et al.</i>,  1993)'
_computing_structure_refinement     'SHELXL97 (Sheldrick, 2008)'
_computing_molecular_graphics     'ORTEP-3 for Windows (Farrugia, 1997)'
_computing_publication_material     'WinGX (Farrugia, 1999)'
loop_
    _atom_site_type_symbol
    _atom_site_label
    _atom_site_fract_x
    _atom_site_fract_y
    _atom_site_fract_z
    _atom_site_U_iso_or_equiv
    _atom_site_adp_type
    _atom_site_calc_flag
    _atom_site_refinement_flags
    _atom_site_occupancy
    _atom_site_disorder_assembly
    _atom_site_disorder_group
    S S1 1.03544(13) -0.02756(5) 0.32307(4) 0.0669(2) Uani d . 1 . .
    S S2 0.84716(12) 0.18647(4) 0.27822(4) 0.06143(19) Uani d . 1 . .
    O O1 0.4143(3) 0.41877(12) 0.56065(11) 0.0662(4) Uani d . 1 . .
    N N1 0.6602(3) 0.22213(13) 0.48240(13) 0.0533(4) Uani d . 1 . .
    N N2 0.7837(3) 0.12309(13) 0.45371(13) 0.0569(4) Uani d . 1 . .
    H H2N 0.7943 0.0807 0.4976 0.068 Uiso calc R 1 . .
    C C1 0.4147(4) 0.33502(16) 0.61307(15) 0.0527(5) Uani d . 1 . .
    C C2 0.2854(5) 0.36601(19) 0.70185(17) 0.0640(5) Uani d . 1 . .
    H H2 0.2592 0.3242 0.7516 0.077 Uiso calc R 1 . .
    C C3 0.1967(5) 0.47383(19) 0.70534(19) 0.0711(6) Uani d . 1 . .
    H H3 0.1011 0.5168 0.7574 0.085 Uiso calc R 1 . .
    C C4 0.2776(5) 0.50159(19) 0.61914(19) 0.0720(6) Uani d . 1 . .
    H H4 0.2452 0.5687 0.6011 0.086 Uiso calc R 1 . .
    C C5 0.5457(4) 0.23599(17) 0.56929(16) 0.0548(5) Uani d . 1 . .
    H H5 0.5479 0.1793 0.6054 0.066 Uiso calc R 1 . .
    C C6 0.8870(4) 0.09223(16) 0.35868(15) 0.0510(5) Uani d . 1 . .
    C C7 1.0091(5) 0.11971(19) 0.15901(17) 0.0647(5) Uani d . 1 . .
    H H7A 1.2107 0.1229 0.1872 0.078 Uiso calc R 1 . .
    H H7B 0.9145 0.0368 0.1189 0.078 Uiso calc R 1 . .
    C C8 0.9740(4) 0.19026(17) 0.07913(16) 0.0560(5) Uani d . 1 . .
    C C9 0.7422(5) 0.1560(2) -0.01297(19) 0.0764(6) Uani d . 1 . .
    H H9 0.6064 0.0877 -0.0258 0.092 Uiso calc R 1 . .
    C C10 0.7056(7) 0.2192(3) -0.0861(2) 0.0916(8) Uani d . 1 . .
    H H10 0.5469 0.1939 -0.1476 0.110 Uiso calc R 1 . .
    C C11 0.9002(8) 0.3183(3) -0.0689(3) 0.0931(9) Uani d . 1 . .
    H H11 0.8750 0.3616 -0.1182 0.112 Uiso calc R 1 . .
    C C12 1.1348(7) 0.3554(2) 0.0210(3) 0.0979(9) Uani d . 1 . .
    H H12 1.2695 0.4235 0.0325 0.117 Uiso calc R 1 . .
    C C13 1.1712(5) 0.2906(2) 0.0954(2) 0.0795(6) Uani d . 1 . .
    H H13 1.3306 0.3159 0.1565 0.095 Uiso calc R 1 . .
loop_
    _atom_site_aniso_label
    _atom_site_aniso_U_11
    _atom_site_aniso_U_22
    _atom_site_aniso_U_33
    _atom_site_aniso_U_12
    _atom_site_aniso_U_13
    _atom_site_aniso_U_23
    S1 0.0906(4) 0.0557(3) 0.0675(3) 0.0399(3) 0.0222(3) 0.0265(2)
    S2 0.0790(4) 0.0596(3) 0.0632(3) 0.0369(3) 0.0240(3) 0.0313(2)
    O1 0.0945(11) 0.0586(8) 0.0640(8) 0.0373(7) 0.0296(7) 0.0313(7)
    N1 0.0610(10) 0.0490(9) 0.0560(9) 0.0254(8) 0.0127(8) 0.0206(7)
    N2 0.0722(11) 0.0519(9) 0.0595(9) 0.0302(8) 0.0188(8) 0.0275(7)
    C1 0.0573(12) 0.0517(11) 0.0549(10) 0.0174(9) 0.0118(9) 0.0244(9)
    C2 0.0741(14) 0.0667(13) 0.0656(12) 0.0244(11) 0.0285(11) 0.0316(10)
    C3 0.0787(15) 0.0672(14) 0.0736(14) 0.0314(12) 0.0303(12) 0.0187(11)
    C4 0.0920(17) 0.0575(13) 0.0773(14) 0.0389(12) 0.0243(12) 0.0253(11)
    C5 0.0623(12) 0.0526(11) 0.0585(11) 0.0213(9) 0.0138(9) 0.0275(9)
    C6 0.0525(11) 0.0483(11) 0.0547(10) 0.0173(9) 0.0079(8) 0.0201(8)
    C7 0.0737(14) 0.0654(13) 0.0702(12) 0.0341(11) 0.0265(11) 0.0303(10)
    C8 0.0629(13) 0.0559(12) 0.0600(11) 0.0263(10) 0.0251(10) 0.0229(9)
    C9 0.0843(17) 0.0717(15) 0.0764(14) 0.0172(12) 0.0151(13) 0.0309(12)
    C10 0.117(2) 0.100(2) 0.0697(15) 0.0416(18) 0.0182(14) 0.0385(15)
    C11 0.132(3) 0.103(2) 0.0922(19) 0.065(2) 0.0647(19) 0.0602(17)
    C12 0.103(2) 0.0752(17) 0.142(3) 0.0230(16) 0.062(2) 0.0551(18)
    C13 0.0761(16) 0.0753(16) 0.0940(16) 0.0195(13) 0.0238(13) 0.0346(13)
_geom_special_details
;
All e.s.d.'s (except the e.s.d. in the dihedral angle between two l.s. planes)
are estimated using the full covariance matrix. The cell e.s.d.'s are taken
into account individually in the estimation of e.s.d.'s in distances, angles
and torsion angles; correlations between e.s.d.'s in cell parameters are only
used when they are defined by crystal symmetry. An approximate (isotropic)
treatment of cell e.s.d.'s is used for estimating e.s.d.'s involving l.s.
planes.
;
loop_
    _geom_bond_atom_site_label_1
    _geom_bond_atom_site_label_2
    _geom_bond_site_symmetry_2
    _geom_bond_distance
    _geom_bond_publ_flag
    S1 C6 . 1.6686(18) n
    S2 C6 . 1.7477(19) n
    S2 C7 . 1.820(2) n
    O1 C4 . 1.363(2) ?
    O1 C1 . 1.365(2) ?
    N1 C5 . 1.280(2) n
    N1 N2 . 1.381(2) n
    N2 C6 . 1.336(2) n
    N2 H2N . 0.8600 ?
    C1 C2 . 1.345(3) ?
    C1 C5 . 1.428(3) ?
    C2 C3 . 1.412(3) ?
    C2 H2 . 0.9300 ?
    C3 C4 . 1.329(3) ?
    C3 H3 . 0.9300 ?
    C4 H4 . 0.9300 ?
    C5 H5 . 0.9300 ?
    C7 C8 . 1.507(3) ?
    C7 H7A . 0.9700 ?
    C7 H7B . 0.9700 ?
    C8 C13 . 1.369(3) ?
    C8 C9 . 1.378(3) ?
    C9 C10 . 1.369(3) ?
    C9 H9 . 0.9300 ?
    C10 C11 . 1.348(4) ?
    C10 H10 . 0.9300 ?
    C11 C12 . 1.368(4) ?
    C11 H11 . 0.9300 ?
    C12 C13 . 1.395(4) ?
    C12 H12 . 0.9300 ?
    C13 H13 . 0.9300 ?
loop_
    _geom_angle_atom_site_label_1
    _geom_angle_atom_site_label_2
    _geom_angle_atom_site_label_3
    _geom_angle_site_symmetry_1
    _geom_angle_site_symmetry_3
    _geom_angle
    _geom_angle_publ_flag
    C6 S2 C7 . . 102.07(9) ?
    C4 O1 C1 . . 106.12(15) ?
    C5 N1 N2 . . 114.92(16) ?
    C6 N2 N1 . . 120.90(15) ?
    C6 N2 H2N . . 119.6 ?
    N1 N2 H2N . . 119.6 ?
    C2 C1 O1 . . 109.46(17) ?
    C2 C1 C5 . . 131.99(18) ?
    O1 C1 C5 . . 118.55(16) ?
    C1 C2 C3 . . 107.23(19) ?
    C1 C2 H2 . . 126.4 ?
    C3 C2 H2 . . 126.4 ?
    C4 C3 C2 . . 106.14(18) ?
    C4 C3 H3 . . 126.9 ?
    C2 C3 H3 . . 126.9 ?
    C3 C4 O1 . . 111.05(19) ?
    C3 C4 H4 . . 124.5 ?
    O1 C4 H4 . . 124.5 ?
    N1 C5 C1 . . 122.66(18) ?
    N1 C5 H5 . . 118.7 ?
    C1 C5 H5 . . 118.7 ?
    N2 C6 S1 . . 121.22(14) ?
    N2 C6 S2 . . 114.01(13) ?
    S1 C6 S2 . . 124.76(11) ?
    C8 C7 S2 . . 107.15(13) ?
    C8 C7 H7A . . 110.3 ?
    S2 C7 H7A . . 110.3 ?
    C8 C7 H7B . . 110.3 ?
    S2 C7 H7B . . 110.3 ?
    H7A C7 H7B . . 108.5 ?
    C13 C8 C9 . . 117.6(2) ?
    C13 C8 C7 . . 121.2(2) ?
    C9 C8 C7 . . 121.1(2) ?
    C10 C9 C8 . . 122.0(2) ?
    C10 C9 H9 . . 119.0 ?
    C8 C9 H9 . . 119.0 ?
    C11 C10 C9 . . 119.8(3) ?
    C11 C10 H10 . . 120.1 ?
    C9 C10 H10 . . 120.1 ?
    C10 C11 C12 . . 120.3(3) ?
    C10 C11 H11 . . 119.9 ?
    C12 C11 H11 . . 119.9 ?
    C11 C12 C13 . . 119.7(3) ?
    C11 C12 H12 . . 120.1 ?
    C13 C12 H12 . . 120.1 ?
    C8 C13 C12 . . 120.5(2) ?
    C8 C13 H13 . . 119.7 ?
    C12 C13 H13 . . 119.7 ?
loop_
    _geom_hbond_atom_site_label_D
    _geom_hbond_atom_site_label_H
    _geom_hbond_atom_site_label_A
    _geom_hbond_site_symmetry_A
    _geom_hbond_distance_DH
    _geom_hbond_distance_HA
    _geom_hbond_distance_DA
    _geom_hbond_angle_DHA
    _geom_hbond_publ_flag
    N2 H2N S1 2_756 0.86 2.56 3.3761(19) 158 y
data_global
_journal_date_recd_electronic     2008-04-28
_journal_date_accepted     2008-05-03
_journal_name_full     'Acta Crystallographica, Section E'
_journal_year     2008
_journal_volume     64
_journal_issue      6
_journal_page_first     o1024
_journal_page_last     o1024
_journal_paper_category     QO
_journal_coeditor_code     HB2727
_publ_contact_author_name     'Dr. Shang Shan'
_publ_contact_author_address
;
College of Chemical Engineering and Materials Science
Zhejiang University of Technology
Hangzhou
People's Republic of China
;
_publ_contact_author_email     shanshang@mail.hz.zj.cn
_publ_section_title
;
Benzyl 3-[(<i>E</i>)-furfurylidene]dithiocarbazate
;
loop_
    _publ_author_name
    _publ_author_address
    'Shang Shan'
;
College of Chemical Engineering and Materials Science
Zhejiang University of Technology
People's Republic of China
;
    'Yu-Liang Tian'
;
College of Chemical Engineering and Materials Science
Zhejiang University of Technology
People's Republic of China
;
    'Shan-Heng Wang'
;
College of Chemical Engineering and Materials Science
Zhejiang University of Technology
People's Republic of China
;
    'Wen-Long Wang'
;
College of Chemical Engineering and Materials Science
Zhejiang University of Technology
People's Republic of China
;
    'Ying-Li Xu'
;
College of Chemical Engineering and Materials Science
Zhejiang University of Technology
People's Republic of China
;
