# Supplementary material for: Benzyl 3-[(E)-furfuryl­idene]dithio­carbazate
Source: Acta Crystallogr Sect E Struct Rep Online. 2008 May 10;64(Pt 6):o1024. doi: 10.1107/S160053680801307X (PMC2961401; doi:10.1107/S160053680801307X)
Supplement: Supplementary file 2 [file e-64-o1024-Isup2.hkl]

#
# h,k,l, Fc-squared, Fo-squared, sigma(Fo-squared) and status flag
#
data_I
_shelx_title ' O in P-1'
_shelx_refln_list_code          4
_shelx_F_calc_maximum       91.25
_exptl_crystal_F_000       288.00
_reflns_d_resolution_high  0.8408
 
loop_
 _symmetry_equiv_pos_as_xyz
 'x, y, z'
 '-x, -y, -z'
 
_cell_length_a     4.8331
_cell_length_b    12.0402
_cell_length_c    12.5488
_cell_angle_alpha 108.203
_cell_angle_beta   99.704
_cell_angle_gamma  97.910
 
_shelx_F_squared_multiplier     1.000
 
loop_
 _refln_index_h
 _refln_index_k
 _refln_index_l
 _refln_F_squared_calc
 _refln_F_squared_meas
 _refln_F_squared_sigma
 _refln_observed_status
   1   0   0     2247.23     2123.49    138.03 o
   2   0   0       21.41       20.49      1.03 o
   3   0   0        3.38        3.39      0.58 o
   4   0   0        0.00        0.00      0.83 o
   5   0   0        4.28        2.76      1.56 o
  -4   1   0        3.43        1.98      0.72 o
  -3   1   0        9.55       10.53      0.83 o
  -2   1   0       24.35       27.38      1.51 o
  -1   1   0      197.31      238.81      3.35 o
   0   1   0      479.76      507.62      6.94 o
   1   1   0     6507.56     6432.41     74.15 o
   2   1   0      903.04      869.31     13.13 o
   3   1   0       41.88       36.39      2.56 o
   4   1   0       10.72        9.35      1.20 o
   5   1   0        0.22        0.00      1.31 o
  -5   2   0        1.44        2.80      1.74 o
  -4   2   0      115.02      109.50      3.34 o
  -3   2   0       26.56       22.78      1.75 o
  -2   2   0       21.95       21.09      1.07 o
  -1   2   0     3262.01     3267.35     34.59 o
   0   2   0      599.38      560.50     32.55 o
   1   2   0     6883.89     6799.63     70.70 o
   2   2   0      254.69      264.41      3.64 o
   3   2   0      123.04      113.23      2.45 o
   4   2   0        1.36        2.10      1.20 o
   5   2   0        0.00        0.00      1.21 o
  -5   3   0        2.04        2.37      1.58 o
  -4   3   0        4.17        3.89      1.06 o
  -3   3   0      204.84      199.70      3.65 o
  -2   3   0       26.68       19.12      1.11 o
  -1   3   0      495.94      505.40      6.32 o
   0   3   0      552.66      532.91      9.69 o
   1   3   0       87.27       98.96      1.89 o
   2   3   0      951.19      933.15      9.88 o
   3   3   0       14.75       14.32      1.65 o
   4   3   0        0.81        0.20      1.17 o
   5   3   0        0.04        1.36      1.55 o
  -5   4   0       21.00       23.43      2.89 o
  -4   4   0        9.61       11.70      1.83 o
  -3   4   0        3.63        3.97      1.09 o
  -2   4   0      119.93      103.91      2.07 o
  -1   4   0      661.53      678.76      8.28 o
   0   4   0        0.12        0.29      0.34 o
   1   4   0      356.97      369.61      5.13 o
   2   4   0       18.55       16.33      0.91 o
   3   4   0       25.82       23.79      2.11 o
   4   4   0        9.80        6.32      3.03 o
  -5   5   0        6.48        8.91      2.26 o
  -4   5   0       95.50      105.68      3.62 o
  -3   5   0       10.10        7.88      1.18 o
  -2   5   0      494.19      568.71      6.80 o
  -1   5   0        0.10        1.08      0.33 o
   0   5   0      359.46      358.48      5.12 o
   1   5   0        0.23        0.47      0.34 o
   2   5   0        1.25        0.82      0.46 o
   3   5   0       57.29       59.20      3.34 o
   4   5   0        3.90        5.40      1.73 o
  -5   6   0        6.56       11.64      2.58 o
  -4   6   0        0.00        0.71      0.98 o
  -3   6   0      160.89      158.62      7.55 o
  -2   6   0      152.03      135.84      2.57 o
  -1   6   0      127.89      146.77      2.60 o
   0   6   0      438.00      451.71      5.48 o
   1   6   0      556.66      567.65      5.91 o
   2   6   0        1.80        1.35      0.67 o
   3   6   0       12.69       15.08      2.23 o
   4   6   0        0.64        0.00      1.56 o
  -5   7   0       13.60       18.10      4.81 o
  -4   7   0        1.58        2.92      2.75 o
  -3   7   0       62.84       63.34      2.68 o
  -2   7   0       57.46       54.39      1.63 o
  -1   7   0        7.21        5.43      0.64 o
   0   7   0       84.28       83.37      2.00 o
   1   7   0       32.91       34.28      1.20 o
   2   7   0       78.61       70.75      3.68 o
   3   7   0        1.15        0.36      1.70 o
   4   7   0        7.66        3.94      4.94 o
  -5   8   0       20.83       19.34      2.25 o
  -4   8   0       51.78       50.32      2.88 o
  -3   8   0       85.66       74.88      3.04 o
  -2   8   0      125.84      126.20      3.58 o
  -1   8   0       10.98        9.09      0.85 o
   0   8   0        7.32        6.59      0.84 o
   1   8   0        8.36       11.06      1.22 o
   2   8   0        1.48        1.92      1.23 o
   3   8   0        2.35        2.82      2.99 o
  -4   9   0       13.41       15.49      1.94 o
  -3   9   0        3.20        3.55      1.10 o
  -2   9   0      258.70      244.79      6.06 o
  -1   9   0        3.04        2.48      0.66 o
   0   9   0       21.86       22.34      1.26 o
   1   9   0       43.95       45.81      2.23 o
   2   9   0        2.56        3.46      1.49 o
   3   9   0        1.06        1.87      2.15 o
  -4  10   0       93.58      103.33      4.18 o
  -3  10   0        1.30        3.43      1.12 o
  -2  10   0        7.80        7.63      1.28 o
  -1  10   0        6.52        5.05      1.05 o
   0  10   0       31.87       32.71      1.50 o
   1  10   0       27.14       30.09      4.09 o
   2  10   0        0.86        0.69      1.28 o
  -4  11   0       53.16       55.35      3.82 o
  -3  11   0      223.65      221.47     14.48 o
  -2  11   0       26.95       28.78      2.37 o
  -1  11   0        8.13        6.09      1.17 o
   0  11   0        0.28        0.13      0.75 o
   1  11   0       38.89       36.31      3.08 o
   2  11   0        0.26        1.73      1.87 o
  -3  12   0       47.67       51.84      3.15 o
  -2  12   0      109.46      113.96      4.62 o
  -1  12   0       69.84       70.01      4.46 o
   1  12   0        3.41        2.34      1.61 o
  -2  13   0       74.71       84.65      3.81 o
  -1  13   0       54.85       63.97      3.31 o
   1 -13   1       38.49       42.64      3.56 o
   2 -13   1       36.68       38.63      2.71 o
  -1 -12   1        0.09        0.12      1.33 o
   0 -12   1        0.78        0.00      0.96 o
   1 -12   1       42.81       47.35      2.65 o
   2 -12   1        0.46        0.91      0.98 o
   3 -12   1       22.54       25.12      2.36 o
  -2 -11   1        6.65        8.35      3.05 o
  -1 -11   1      110.40      109.26      4.54 o
   0 -11   1       24.57       24.61      1.83 o
   1 -11   1        7.41       11.26      1.46 o
   2 -11   1       48.26       52.83      2.76 o
   3 -11   1        9.57        7.39      2.38 o
   4 -11   1        4.49        2.91      1.48 o
  -3 -10   1        0.89        1.34      1.49 o
  -2 -10   1        7.92        7.29      2.77 o
  -1 -10   1       82.98       77.45      3.65 o
   0 -10   1      155.26      163.25      3.53 o
   1 -10   1        1.78        2.60      1.09 o
   2 -10   1       16.39       16.30      1.67 o
   3 -10   1        5.81        7.62      1.42 o
   4 -10   1       38.52       41.66      2.89 o
  -3  -9   1        0.71        1.63      1.47 o
  -2  -9   1        2.85        1.73      1.35 o
  -1  -9   1       25.17       23.91      2.96 o
   0  -9   1      611.74      642.19      7.10 o
   1  -9   1      156.79      153.07      4.33 o
   2  -9   1       47.86       46.33      2.34 o
   3  -9   1      108.62       98.31      3.54 o
   4  -9   1        5.69        6.90      1.52 o
  -3  -8   1        0.08        0.00      1.30 o
  -2  -8   1        1.79        2.57      1.19 o
  -1  -8   1        9.05       11.84      1.25 o
   0  -8   1      142.03      144.19      3.65 o
   1  -8   1      591.44      579.58      7.22 o
   2  -8   1      203.91      190.48      4.48 o
   3  -8   1      305.97      295.53      6.27 o
   4  -8   1        0.69        0.69      0.99 o
   5  -8   1       20.10       23.65      2.43 o
  -4  -7   1        2.25        2.72      1.54 o
  -3  -7   1        7.02        7.42      1.78 o
  -2  -7   1       29.38       33.56      4.41 o
  -1  -7   1       22.56       26.72      1.50 o
   0  -7   1        3.60        3.59      0.56 o
   1  -7   1      944.37      965.09     10.41 o
   2  -7   1      742.18      694.35     10.02 o
   3  -7   1      166.00      169.88      4.52 o
   4  -7   1       59.41       53.63      2.82 o
   5  -7   1       16.86       17.58      2.07 o
  -4  -6   1        1.01        1.19      1.33 o
  -3  -6   1       48.62       55.95      3.49 o
  -2  -6   1       10.53        9.87      1.86 o
  -1  -6   1      185.48      166.82      3.39 o
   0  -6   1        3.15        4.44      0.61 o
   1  -6   1        4.15        3.45      0.49 o
   2  -6   1       52.65       53.86      1.40 o
   3  -6   1      194.72      185.84      4.45 o
   4  -6   1      179.46      187.30      4.87 o
   5  -6   1       18.44       24.04      5.23 o
  -4  -5   1        0.78        2.05      2.10 o
  -3  -5   1        1.66        0.30      0.88 o
  -2  -5   1      113.58      111.75      2.75 o
  -1  -5   1      316.90      310.61      5.99 o
   0  -5   1      816.79      799.74      9.71 o
   1  -5   1       42.73       41.21      1.19 o
   2  -5   1      335.24      376.34      4.84 o
   3  -5   1       10.93       14.08      1.92 o
   4  -5   1        1.51        0.85      0.93 o
   5  -5   1       33.65       28.75      4.63 o
  -5  -4   1        0.01        0.00      1.41 o
  -4  -4   1        0.11        0.00      0.98 o
  -3  -4   1        0.04        0.77      0.86 o
  -2  -4   1      175.87      183.69      2.99 o
  -1  -4   1      567.77      576.63      8.93 o
   0  -4   1     1595.15     1689.28     18.54 o
   1  -4   1      952.66      990.89     11.41 o
   2  -4   1       94.86       89.89      3.02 o
   3  -4   1      153.12      171.16      4.04 o
   4  -4   1        3.20        3.45      1.04 o
   5  -4   1        0.25        0.71      1.61 o
  -5  -3   1       10.13        9.26      2.14 o
  -4  -3   1       36.36       40.36      3.12 o
  -3  -3   1        5.65        6.16      1.12 o
  -2  -3   1        1.79        2.60      0.44 o
  -1  -3   1      439.41      464.16      7.15 o
   0  -3   1       11.92       16.50      0.68 o
   1  -3   1     1359.74     1418.51     15.76 o
   2  -3   1      732.00      737.40      8.09 o
   3  -3   1      515.86      499.50      8.00 o
   4  -3   1        0.24        1.51      1.17 o
   5  -3   1        0.01        0.00      1.24 o
  -5  -2   1        0.28        0.00      1.26 o
  -4  -2   1        1.04        0.69      1.07 o
  -3  -2   1       34.09       34.97      1.38 o
  -2  -2   1       93.74       96.37      2.05 o
  -1  -2   1     1149.58     1141.04     15.49 o
   0  -2   1      282.65      304.54      3.74 o
   1  -2   1        4.82        2.64      0.40 o
   2  -2   1      365.79      346.51      6.46 o
   3  -2   1       91.48       96.04      2.04 o
   4  -2   1      128.85      122.18      4.40 o
   5  -2   1        0.01        0.66      1.64 o
  -5  -1   1       38.23       36.57      3.20 o
  -4  -1   1        7.85       10.49      1.92 o
  -3  -1   1       21.12       19.36      0.97 o
  -2  -1   1      547.41      537.59      7.17 o
  -1  -1   1      104.86       91.38      1.98 o
   0  -1   1      204.23      208.43      2.60 o
   1  -1   1        1.64        0.06      0.60 o
   2  -1   1      131.01      137.60      3.31 o
   3  -1   1       28.68       26.29      1.13 o
   4  -1   1       64.65       65.74      3.60 o
  -5   0   1        8.74        5.41      1.58 o
  -4   0   1       61.28       68.68      3.32 o
  -3   0   1       10.56        8.83      0.85 o
  -2   0   1      101.58       98.38      2.28 o
  -1   0   1        2.58        2.84      0.37 o
   0   0   1      797.60      827.76     14.24 o
   1   0   1     5175.96     5179.84     54.17 o
   2   0   1       17.49       13.96      0.85 o
   3   0   1        5.73        4.88      0.74 o
   4   0   1       10.37       12.97      1.42 o
  -5   1   1        1.88        0.00      1.63 o
  -4   1   1       52.12       48.51      2.22 o
  -3   1   1      231.33      235.82      3.88 o
  -2   1   1        5.80        4.77      0.66 o
  -1   1   1     1706.04     1766.05     19.21 o
   0   1   1      230.27      264.66      3.23 o
   1   1   1     6089.47     6135.03     64.27 o
   2   1   1        4.99        3.68      0.78 o
   3   1   1      107.27       96.28      2.29 o
   4   1   1       13.14       10.01      1.29 o
   5   1   1        0.36        2.15      1.59 o
  -4   2   1        0.00        0.00      0.52 o
  -3   2   1      405.95      412.49      5.74 o
  -2   2   1      244.98      237.85      5.17 o
  -1   2   1     1306.25     1365.92     15.19 o
   0   2   1     6706.80     6660.64     69.32 o
   1   2   1     1719.84     1702.57     18.54 o
   2   2   1        0.20        0.23      0.36 o
   3   2   1       47.62       43.11      1.95 o
   4   2   1        0.03        0.00      1.16 o
   5   2   1        0.22        0.00      2.01 o
  -5   3   1        1.03        1.83      1.55 o
  -4   3   1       11.84        8.80      1.45 o
  -3   3   1      141.09      142.65      2.56 o
  -2   3   1     1297.59     1294.49     13.08 o
  -1   3   1     1092.49     1111.63     12.79 o
   0   3   1      440.24      469.14      7.27 o
   1   3   1      211.38      209.39      3.22 o
   2   3   1     1709.27     1705.12     14.65 o
   3   3   1       47.64       53.92      3.04 o
   4   3   1       13.05        9.94      3.76 o
   5   3   1        0.28        0.00      1.49 o
  -5   4   1       40.41       46.84      3.68 o
  -4   4   1        0.42        0.47      0.93 o
  -3   4   1        1.56        0.64      0.55 o
  -2   4   1        9.65       10.78      0.76 o
  -1   4   1      957.30      942.57     11.27 o
   0   4   1       99.67       96.35      2.56 o
   1   4   1        0.23        0.11      0.35 o
   2   4   1       31.05       32.71      1.27 o
   3   4   1       37.42       44.98      1.87 o
   4   4   1        7.82       11.41      5.36 o
  -5   5   1       80.82       90.63      3.86 o
  -4   5   1      222.01      214.69      5.33 o
  -3   5   1        1.98        1.29      0.84 o
  -2   5   1      164.84      175.47      3.07 o
  -1   5   1      410.02      484.78      6.68 o
   0   5   1      116.68      122.47      3.21 o
   1   5   1      220.35      216.84      2.87 o
   2   5   1       45.56       42.56      1.49 o
   3   5   1        7.56        7.92      2.65 o
   4   5   1        0.15        0.00      1.29 o
  -5   6   1        1.13        0.00      1.19 o
  -4   6   1      189.01      195.19      6.19 o
  -3   6   1      555.81      539.49      8.94 o
  -2   6   1       95.73       88.43      2.15 o
  -1   6   1       75.41       83.36      2.02 o
   0   6   1      380.29      392.29      4.66 o
   1   6   1       82.98       86.77      1.77 o
   2   6   1       52.16       54.82      1.79 o
   3   6   1        0.17        0.00      1.34 o
   4   6   1        0.45        0.00      1.20 o
  -5   7   1        1.13        1.66      1.42 o
  -4   7   1       82.48       80.53      4.26 o
  -3   7   1      197.79      191.95      5.12 o
  -2   7   1      186.36      171.19      3.46 o
  -1   7   1       92.88       79.25      1.70 o
   0   7   1       60.71       61.63      1.53 o
   1   7   1        0.81        0.90      0.53 o
   2   7   1        3.24        2.24      0.90 o
   3   7   1        7.73        8.08      1.93 o
  -5   8   1        0.25        1.70      2.11 o
  -4   8   1       19.92       11.60      5.90 o
  -3   8   1      181.55      181.67      4.81 o
  -2   8   1      783.39      753.84     11.11 o
  -1   8   1       82.67       75.59      1.80 o
   0   8   1        0.02        0.28      0.39 o
   1   8   1       31.56       32.55      1.60 o
   2   8   1        0.08        1.28      1.16 o
   3   8   1        0.59        0.52      1.34 o
  -4   9   1        4.46        3.20      1.25 o
  -3   9   1       10.78       10.73      1.50 o
  -2   9   1       22.57       24.15      1.82 o
  -1   9   1      495.10      481.78      6.75 o
   0   9   1      107.59      107.25      2.59 o
   1   9   1       63.69       67.58      2.72 o
   2   9   1        0.58        0.00      1.36 o
   3   9   1        0.99        1.66      2.14 o
  -4  10   1        8.75        8.89      1.81 o
  -3  10   1       13.88       13.75      1.73 o
  -2  10   1       40.00       33.93      3.44 o
  -1  10   1       18.41       19.63      1.66 o
   0  10   1       61.09       59.55      1.90 o
   1  10   1       20.37       28.49      3.16 o
   2  10   1       36.39       30.24      3.15 o
  -4  11   1       27.50       26.87      4.95 o
  -3  11   1       25.65       25.96      2.29 o
  -2  11   1       12.37        7.53      1.42 o
  -1  11   1        0.04        0.00      0.82 o
   0  11   1       21.48       17.65      1.55 o
   1  11   1        0.76        1.30      1.28 o
   2  11   1       10.44       13.41      2.47 o
  -3  12   1       40.54       46.34      3.08 o
  -2  12   1       41.67       44.61      4.53 o
  -1  12   1        1.98        0.49      0.81 o
   0  12   1       10.73       10.90      3.03 o
   1  12   1        0.56        0.48      1.30 o
  -2  13   1       17.47       16.16      2.52 o
  -1  13   1        8.16        8.04      1.62 o
   1 -14   2        0.73        1.88      1.71 o
   0 -13   2       30.58       32.19      3.52 o
   1 -13   2       64.60       71.67      6.38 o
   2 -13   2        8.00       10.57      1.70 o
   3 -13   2        8.00       15.29      3.15 o
  -2 -12   2        0.03        0.10      1.45 o
   0 -12   2       23.21       22.18      2.82 o
   1 -12   2      123.43      118.29      5.63 o
   2 -12   2      246.22      232.37      9.18 o
   3 -12   2       96.74      107.42      4.21 o
  -2 -11   2       22.80       21.75      2.82 o
  -1 -11   2       65.25       66.77      3.58 o
   0 -11   2       37.65       33.88      3.21 o
   1 -11   2      137.69      143.40      4.15 o
   2 -11   2       92.93       86.28      3.34 o
   3 -11   2      133.75      128.35      4.42 o
   4 -11   2      125.26      145.71      6.40 o
  -3 -10   2        6.13        4.58      2.93 o
  -2 -10   2       77.65       78.16      4.06 o
  -1 -10   2       55.27       55.88      2.44 o
   0 -10   2       16.88       16.64      1.27 o
   1 -10   2       94.12       90.70      3.08 o
   2 -10   2       43.12       40.78      2.32 o
   3 -10   2      105.20      103.47      4.03 o
   4 -10   2       52.45       61.86      3.34 o
  -3  -9   2        0.42        2.87      1.63 o
  -2  -9   2        0.35        2.02      1.23 o
  -1  -9   2      193.99      196.16      4.39 o
   0  -9   2      403.98      405.59      5.07 o
   1  -9   2        2.72        2.23      0.78 o
   2  -9   2        4.40        3.31      0.96 o
   3  -9   2        3.56        4.29      1.15 o
   4  -9   2       22.76       20.85      3.04 o
  -4  -8   2        0.36        0.00      2.11 o
  -3  -8   2       46.45       48.39      3.63 o
  -2  -8   2        0.06        0.00      0.95 o
  -1  -8   2       22.34       21.02      1.23 o
   0  -8   2      326.18      323.03      4.14 o
   1  -8   2      543.94      541.85      8.19 o
   2  -8   2        9.06        9.08      1.22 o
   3  -8   2       26.17       27.31      2.32 o
   4  -8   2       36.08       40.69      2.58 o
   5  -8   2        2.08        0.50      1.30 o
  -4  -7   2        0.04        0.00      1.37 o
  -3  -7   2        5.80        5.02      1.57 o
  -2  -7   2       48.12       50.24      2.64 o
  -1  -7   2       45.43       43.13      1.48 o
   0  -7   2      172.11      189.77      3.68 o
   1  -7   2      746.33      715.47      8.08 o
   2  -7   2       69.68       69.67      2.51 o
   3  -7   2        1.82        1.19      0.86 o
   4  -7   2       21.93       24.61      2.03 o
   5  -7   2        0.12        1.29      1.75 o
  -4  -6   2        3.69        7.46      1.86 o
  -3  -6   2        4.22        2.22      1.24 o
  -2  -6   2       76.47       71.08      2.38 o
  -1  -6   2       11.54       15.92      0.91 o
   0  -6   2      173.44      186.79      3.42 o
   1  -6   2      283.95      289.30      8.03 o
   2  -6   2     1152.56     1154.33     14.52 o
   3  -6   2      257.44      249.94      5.27 o
   4  -6   2       50.96       59.49      4.49 o
   5  -6   2        0.57        1.31      1.80 o
  -4  -5   2        1.03        1.66      1.88 o
  -3  -5   2        7.86        7.53      1.57 o
  -2  -5   2        0.97        0.61      0.38 o
  -1  -5   2      281.91      307.90      4.85 o
   0  -5   2        8.99        9.79      0.74 o
   1  -5   2        0.85        0.73      0.75 o
   2  -5   2      448.21      448.56      5.43 o
   3  -5   2       85.20       78.71      2.67 o
   4  -5   2      106.49      105.74      3.44 o
   5  -5   2       51.36       52.84      3.88 o
  -5  -4   2        9.87        7.84      2.16 o
  -4  -4   2       16.43       18.80      2.41 o
  -3  -4   2        3.42        2.12      0.84 o
  -2  -4   2        2.29        1.52      0.37 o
  -1  -4   2      164.52      196.29      4.71 o
   0  -4   2        0.33        1.20      0.32 o
   1  -4   2      108.27      120.55      3.36 o
   2  -4   2       95.23      100.90      1.96 o
   3  -4   2      172.80      170.11      3.89 o
   4  -4   2       21.96       19.06      1.61 o
   5  -4   2       23.31       31.93      3.09 o
  -5  -3   2        0.42        2.07      1.40 o
  -4  -3   2       86.10       93.73      4.29 o
  -3  -3   2      139.14      144.99      3.64 o
  -2  -3   2       34.53       35.58      1.23 o
  -1  -3   2       40.09       40.91      0.98 o
   0  -3   2      210.13      223.21      3.15 o
   1  -3   2      725.63      759.87     20.62 o
   2  -3   2       18.08       18.82      1.15 o
   3  -3   2       12.71       12.36      1.74 o
   4  -3   2        0.08        0.00      1.15 o
   5  -3   2        7.04        6.14      1.82 o
  -5  -2   2        6.11       11.22      2.89 o
  -4  -2   2        0.63        0.00      1.46 o
  -3  -2   2       23.05       19.45      1.47 o
  -2  -2   2      135.05      119.44      2.17 o
  -1  -2   2      154.27      150.91      3.24 o
   0  -2   2     3905.48     4068.84     42.61 o
   1  -2   2      254.13      260.52      3.57 o
   2  -2   2     1049.31     1094.73     14.39 o
   3  -2   2       19.19       20.46      1.33 o
   4  -2   2       14.77       11.04      1.70 o
   5  -2   2        5.21        4.84      1.61 o
  -5  -1   2        7.82        5.72      2.34 o
  -4  -1   2       87.98       96.81      5.59 o
  -3  -1   2       73.10       70.55      3.69 o
  -2  -1   2      395.13      379.79      5.54 o
  -1  -1   2     1173.61     1205.49     13.43 o
   0  -1   2        0.59        0.38      1.58 o
   1  -1   2      308.64      320.27      4.14 o
   2  -1   2      144.60      141.27      2.73 o
   3  -1   2      181.68      178.43      3.34 o
   4  -1   2        6.18        7.19      1.42 o
   5  -1   2        2.32        0.67      0.98 o
  -5   0   2       11.76       15.99      2.61 o
  -4   0   2       22.29       19.23      3.60 o
  -3   0   2        0.36        0.34      0.47 o
  -2   0   2       10.06       12.33      1.66 o
  -1   0   2      744.21      746.52      8.76 o
   0   0   2      220.87      219.77      2.85 o
   1   0   2     8325.84     8353.63     95.93 o
   2   0   2       33.18       35.44      1.04 o
   3   0   2       53.42       53.81      2.67 o
   4   0   2       24.60       23.31      2.04 o
  -5   1   2       98.47      108.16      9.15 o
  -3   1   2        7.32        5.07      0.86 o
  -2   1   2      176.70      173.68      3.35 o
  -1   1   2     1621.35     1692.67     23.24 o
   0   1   2      974.92     1074.56     11.83 o
   1   1   2      217.83      223.03      5.19 o
   2   1   2     2383.48     2370.52     22.83 o
   3   1   2       36.46       38.10      1.83 o
   4   1   2       16.34       14.07      1.24 o
   5   1   2        2.79        3.50      1.73 o
  -4   2   2      169.27      174.12      3.28 o
  -3   2   2      642.39      631.89      6.87 o
  -2   2   2      647.08      683.65      9.01 o
  -1   2   2     2220.59     2284.24     24.81 o
   0   2   2       42.26       43.90      1.13 o
   1   2   2      101.08       96.42      2.62 o
   2   2   2      359.71      359.80      4.76 o
   3   2   2      131.37      133.21      3.52 o
   4   2   2       24.28       19.29      1.39 o
   5   2   2        0.01        0.00      1.58 o
  -5   3   2        0.01        0.18      1.91 o
  -4   3   2      119.86      116.07      3.06 o
  -3   3   2      249.96      225.40      4.77 o
  -2   3   2      974.74     1002.66     10.61 o
  -1   3   2       18.41       14.97      0.84 o
   0   3   2      168.60      167.48      2.79 o
   1   3   2      253.02      234.04      3.10 o
   2   3   2       91.22       96.31      3.12 o
   3   3   2      437.85      429.65      6.45 o
   4   3   2       23.81       22.11      3.96 o
  -5   4   2        9.15        9.94      1.77 o
  -4   4   2       16.01       17.40      1.77 o
  -3   4   2      132.47      137.86      2.97 o
  -2   4   2      102.53       97.86      2.18 o
  -1   4   2      876.48      886.08      9.28 o
   0   4   2      404.66      404.77      5.56 o
   1   4   2       41.83       45.95      1.14 o
   2   4   2       68.30       63.93      1.83 o
   3   4   2       44.14       38.14      1.72 o
   4   4   2        6.61       10.94      2.07 o
  -5   5   2        0.03        1.63      1.27 o
  -4   5   2        5.24        6.76      1.41 o
  -3   5   2       57.20       63.31      3.16 o
  -2   5   2      233.31      222.62      3.70 o
  -1   5   2     1221.13     1273.68     12.93 o
   0   5   2      232.61      213.36      2.82 o
   1   5   2      110.29       97.28      1.80 o
   2   5   2       24.40       26.74      1.34 o
   3   5   2       65.90       64.72      3.70 o
   4   5   2        1.35        1.37      1.53 o
  -5   6   2        5.50        2.22      1.39 o
  -4   6   2       91.14       86.94      3.55 o
  -3   6   2       18.14       18.91      1.28 o
  -2   6   2       58.87       63.35      1.55 o
  -1   6   2       56.11       63.29      1.47 o
   0   6   2      436.16      436.94      4.92 o
   1   6   2      129.47      128.86      2.92 o
   2   6   2       93.12       96.11      4.05 o
   3   6   2        0.09        0.00      1.36 o
   4   6   2        4.76        3.78      2.70 o
  -5   7   2        6.47        3.24      1.63 o
  -4   7   2       83.75       85.42      3.59 o
  -3   7   2       83.39       74.83      3.28 o
  -2   7   2       30.00       30.83      1.71 o
  -1   7   2       28.63       32.93      1.42 o
   0   7   2       28.78       27.72      2.00 o
   1   7   2       65.99       62.23      1.97 o
   2   7   2       65.08       70.53      2.27 o
   3   7   2       15.38       18.00      2.56 o
  -5   8   2       11.92       18.16      2.42 o
  -4   8   2        0.18        0.00      1.02 o
  -3   8   2      346.96      323.02      6.91 o
  -2   8   2      249.80      238.26      4.26 o
  -1   8   2        0.41        0.29      0.40 o
   0   8   2       11.36        8.40      1.07 o
   1   8   2       65.04       61.75      2.09 o
   2   8   2        4.21        2.33      1.25 o
   3   8   2        4.35        3.87      1.71 o
  -4   9   2       25.10       24.81      4.61 o
  -3   9   2        6.08        5.01      1.47 o
  -2   9   2       95.89       87.77      4.63 o
  -1   9   2      322.73      307.48      5.89 o
   0   9   2        4.16        3.33      0.79 o
   1   9   2        0.33        0.00      0.65 o
   2   9   2        0.73        0.00      1.16 o
  -4  10   2       25.24       22.42      2.37 o
  -3  10   2       21.46       15.37      1.89 o
  -2  10   2       57.77       48.07      2.76 o
  -1  10   2       21.33       20.15      1.77 o
   0  10   2       62.71       60.80      3.18 o
   1  10   2        5.00        5.21      1.31 o
   2  10   2        8.20       11.07      3.83 o
  -3  11   2       16.86       16.76      2.31 o
  -2  11   2       55.90       54.87      2.92 o
  -1  11   2       34.50       31.00      2.17 o
   0  11   2       55.93       58.96      5.11 o
   1  11   2        9.08       10.67      3.96 o
  -3  12   2        2.74        4.15      3.04 o
  -2  12   2        8.00       10.31      1.74 o
  -1  12   2       12.56       17.48      5.08 o
   0  12   2        0.22        0.00      1.51 o
   0 -14   3        2.81        2.45      1.76 o
   1 -14   3        0.89        0.56      1.54 o
   0 -13   3       47.96       49.03      4.26 o
   1 -13   3       39.32       44.12      4.14 o
   2 -13   3        0.87        0.42      1.06 o
   3 -13   3        1.87        0.04      1.97 o
  -2 -12   3        6.43        9.03      2.12 o
  -1 -12   3        0.02        0.00      1.30 o
   0 -12   3        2.68        0.32      1.15 o
   1 -12   3        9.90       10.84      2.19 o
   2 -12   3       42.76       47.96      2.76 o
   3 -12   3        0.00        0.00      0.83 o
  -2 -11   3        4.27        3.98      1.67 o
  -1 -11   3       19.63       18.54      2.74 o
   0 -11   3      179.66      178.39      7.35 o
   1 -11   3       79.16       66.41      4.33 o
   2 -11   3       67.89       62.32      2.92 o
   3 -11   3       67.66       70.22      3.37 o
   4 -11   3        2.65        1.68      1.39 o
  -3 -10   3        1.08        0.91      2.96 o
  -2 -10   3        1.14        0.95      1.67 o
  -1 -10   3       16.99       18.49      1.58 o
   0 -10   3        9.19        9.84      1.47 o
   1 -10   3       97.71       94.84      3.85 o
   2 -10   3      175.05      162.34      4.69 o
   3 -10   3      133.20      142.41      4.46 o
   4 -10   3       28.64       36.41      2.70 o
  -3  -9   3       10.10        6.56      1.86 o
  -2  -9   3       15.89       22.25      5.68 o
  -1  -9   3       66.75       65.25      2.45 o
   0  -9   3        8.96        8.38      0.93 o
   1  -9   3      279.49      282.97      6.40 o
   2  -9   3       37.21       37.42      2.79 o
   3  -9   3       73.52       79.31      3.17 o
   4  -9   3      236.63      258.81      8.54 o
  -4  -8   3        2.31        2.24      1.75 o
  -3  -8   3       13.26       18.69      2.50 o
  -2  -8   3       38.67       42.53      2.21 o
  -1  -8   3        0.55        0.25      0.58 o
   0  -8   3       20.44       19.58      1.11 o
   1  -8   3       33.02       39.31      1.90 o
   2  -8   3      328.04      318.39      6.12 o
   3  -8   3        1.21        0.00      1.03 o
   4  -8   3        3.90        3.68      1.21 o
   5  -8   3       50.37       45.46      5.74 o
  -4  -7   3       21.13       18.70      2.79 o
  -3  -7   3       38.53       38.67      3.10 o
  -2  -7   3      117.09      116.19      3.29 o
  -1  -7   3       13.60       11.09      0.87 o
   0  -7   3      262.15      265.79      4.52 o
   1  -7   3      141.61      134.18      2.41 o
   2  -7   3       22.88       22.44      1.59 o
   3  -7   3      211.46      214.67      4.99 o
   4  -7   3        3.11        1.96      1.70 o
   5  -7   3        0.27        1.15      1.86 o
  -4  -6   3        0.21        0.00      1.13 o
  -3  -6   3       84.44       87.04      3.96 o
  -2  -6   3      423.35      430.02      6.95 o
  -1  -6   3      131.68      129.81      2.41 o
   0  -6   3      357.20      373.87      5.48 o
   1  -6   3       35.83       33.99      1.53 o
   2  -6   3      172.41      175.62      3.91 o
   3  -6   3       85.82       75.58      2.76 o
   4  -6   3       60.24       60.79      2.79 o
   5  -6   3        9.34        7.44      2.23 o
  -5  -5   3        2.48        4.22      2.72 o
  -4  -5   3        0.01        0.00      1.06 o
  -3  -5   3        0.15        0.00      0.60 o
  -2  -5   3       78.36       70.43      2.73 o
  -1  -5   3     1536.58     1483.12     16.84 o
   0  -5   3      186.98      187.25      3.19 o
   1  -5   3      517.52      530.16      9.00 o
   2  -5   3       18.92       17.63      1.25 o
   3  -5   3       13.79       15.74      2.63 o
   4  -5   3        1.18        2.02      1.46 o
   5  -5   3        4.66        3.33      1.89 o
  -5  -4   3        4.87        4.60      1.81 o
  -4  -4   3        0.11        0.00      2.42 o
  -3  -4   3        0.66        0.11      0.57 o
  -2  -4   3        5.53        4.62      0.63 o
  -1  -4   3      440.00      467.06      7.97 o
   0  -4   3     1139.98     1134.85     12.89 o
   1  -4   3      328.24      347.87      6.32 o
   2  -4   3       23.55       21.50      0.95 o
   3  -4   3      135.64      137.28      4.41 o
   4  -4   3        4.52        3.02      1.44 o
   5  -4   3        0.53        0.00      1.30 o
  -5  -3   3        1.28        2.27      1.48 o
  -4  -3   3       87.21       93.65      4.20 o
  -3  -3   3       56.83       59.39      2.33 o
  -2  -3   3       12.80       14.66      0.66 o
  -1  -3   3      350.59      342.05      6.13 o
   0  -3   3     1581.48     1646.12     17.92 o
   1  -3   3      428.78      425.75      5.44 o
   2  -3   3      478.84      479.12      5.76 o
   3  -3   3       18.02       17.65      1.21 o
   4  -3   3       19.36       15.94      2.19 o
   5  -3   3        3.41        2.25      1.63 o
  -5  -2   3        4.82        3.32      1.60 o
  -4  -2   3       54.71       54.20      3.12 o
  -3  -2   3      267.32      260.11      5.10 o
  -2  -2   3      751.84      774.25      8.36 o
  -1  -2   3        2.91        0.97      0.43 o
   0  -2   3     1210.00     1231.43     16.52 o
   1  -2   3      309.11      290.80      3.98 o
   2  -2   3      262.78      261.13      3.65 o
   3  -2   3      208.81      199.43      3.41 o
   4  -2   3        0.05        0.00      0.96 o
   5  -2   3        0.39        0.21      0.99 o
  -5  -1   3        0.52        0.00      1.26 o
  -4  -1   3        0.23        0.84      1.03 o
  -3  -1   3      289.21      302.31      4.61 o
  -2  -1   3      171.11      159.06      3.10 o
  -1  -1   3      885.50      855.31      9.94 o
   0  -1   3      285.11      239.68     10.70 o
   1  -1   3     1073.00     1022.60     22.81 o
   2  -1   3      112.32      114.24      2.62 o
   3  -1   3       31.85       29.89      1.72 o
   4  -1   3       24.30       24.93      1.83 o
   5  -1   3        0.04        0.64      1.07 o
  -5   0   3       22.74       31.14      3.21 o
  -4   0   3       23.55       27.44      1.92 o
  -3   0   3       49.86       55.18      1.79 o
  -2   0   3      564.25      585.32      7.93 o
  -1   0   3     3464.71     3422.05     45.79 o
   0   0   3     2142.65     2282.75     24.34 o
   1   0   3      142.63      148.11      2.29 o
   2   0   3      217.22      228.17      2.83 o
   3   0   3        0.26        0.15      0.48 o
   4   0   3        8.03        6.34      1.30 o
  -5   1   3        1.49        0.54      1.41 o
  -4   1   3       68.04       64.36      3.27 o
  -3   1   3       27.83       30.28      1.67 o
  -2   1   3       33.92       35.29      1.78 o
  -1   1   3        2.56        2.73      0.44 o
   0   1   3      648.77      655.82      7.81 o
   1   1   3        0.79        0.17      0.38 o
   2   1   3     1224.33     1190.77     14.33 o
   3   1   3       13.76       12.30      1.07 o
   4   1   3        4.19        5.75      1.01 o
  -5   2   3        0.33        2.02      1.48 o
  -4   2   3       15.88       15.54      1.21 o
  -3   2   3       13.70       10.99      0.88 o
  -2   2   3     1025.94     1066.51     16.37 o
  -1   2   3     1001.16     1035.19     21.25 o
   0   2   3      408.86      397.30      5.29 o
   1   2   3     1797.59     1830.95     17.12 o
   2   2   3       71.11       81.25      2.02 o
   3   2   3       28.78       31.03      1.56 o
   4   2   3        0.00        0.08      0.75 o
  -5   3   3       16.41       18.17      3.34 o
  -4   3   3       16.01       19.07      1.28 o
  -3   3   3       27.93       25.27      1.19 o
  -2   3   3      971.31     1019.07     10.89 o
  -1   3   3        0.01        0.82      0.40 o
   0   3   3        0.09        0.48      0.29 o
   1   3   3       20.53       20.57      0.69 o
   2   3   3      137.86      139.78      2.84 o
   3   3   3      233.12      232.60      5.66 o
   4   3   3        0.15        1.14      0.99 o
  -5   4   3       12.33        7.06      1.87 o
  -4   4   3        1.13        0.06      1.01 o
  -3   4   3      265.15      271.75      4.90 o
  -2   4   3      288.64      272.16      3.59 o
  -1   4   3      656.38      665.46     10.26 o
   0   4   3      118.95      113.58      2.02 o
   1   4   3       17.58       15.27      1.21 o
   2   4   3       77.95       70.83      2.03 o
   3   4   3       32.72       28.70      1.64 o
   4   4   3       51.16       54.30      4.01 o
  -5   5   3       11.47       14.86      2.04 o
  -4   5   3        4.68        3.99      1.20 o
  -3   5   3       51.42       53.52      2.13 o
  -2   5   3       75.76       79.33      1.77 o
  -1   5   3      379.05      379.27      4.41 o
   0   5   3       32.26       31.57      1.02 o
   1   5   3        0.23        0.07      0.38 o
   2   5   3        3.59        4.49      1.03 o
   3   5   3       11.70       12.92      1.25 o
   4   5   3       12.85       13.00      2.32 o
  -5   6   3        9.80        7.72      1.81 o
  -4   6   3        9.95       10.26      1.69 o
  -3   6   3       94.16       95.78      2.64 o
  -2   6   3      104.36      100.97      2.10 o
  -1   6   3      130.74      121.57      2.24 o
   0   6   3      715.43      731.72      7.40 o
   1   6   3        9.44        9.09      0.89 o
   2   6   3       12.70       10.54      1.09 o
   3   6   3        3.50        1.92      1.27 o
  -5   7   3        6.43        7.57      2.80 o
  -4   7   3       28.69       30.80      3.90 o
  -3   7   3       31.88       34.79      2.34 o
  -2   7   3       91.30       84.16      1.97 o
  -1   7   3       63.14       66.47      1.67 o
   0   7   3        0.16        0.00      0.30 o
   1   7   3       42.44       41.08      1.72 o
   2   7   3        0.07        0.16      0.63 o
   3   7   3        0.10        0.00      1.23 o
  -4   8   3        0.08        0.04      1.19 o
  -3   8   3        6.97        3.45      1.05 o
  -2   8   3      167.82      166.45      4.13 o
  -1   8   3      334.42      323.79      4.44 o
   0   8   3        7.37        5.99      0.85 o
   1   8   3       51.90       53.66      2.05 o
   2   8   3        0.49        0.03      0.85 o
   3   8   3        0.01        0.00      1.83 o
  -4   9   3        2.72        3.54      1.50 o
  -3   9   3        0.15        0.50      1.40 o
  -2   9   3       40.77       39.20      2.30 o
  -1   9   3        0.11        0.23      0.50 o
   0   9   3      115.03      113.20      3.62 o
   1   9   3        3.07        4.06      0.94 o
   2   9   3        6.79        3.81      1.80 o
  -4  10   3       51.39       61.83      3.67 o
  -3  10   3        7.63        9.02      1.60 o
  -2  10   3       10.01        6.70      1.50 o
  -1  10   3        1.38        0.49      0.57 o
   0  10   3        0.11        0.00      0.71 o
   1  10   3        9.53       10.49      1.28 o
   2  10   3        0.63        0.00      1.76 o
  -3  11   3       87.64       89.56      3.91 o
  -2  11   3       27.35       21.65      2.20 o
  -1  11   3       28.61       23.82      2.86 o
   0  11   3        0.04        0.00      0.82 o
   1  11   3        3.61        4.22      2.22 o
  -2  12   3       45.12       41.96      3.04 o
  -1  12   3       18.20       16.39      2.88 o
   0  12   3        1.28        2.62      1.36 o
   0 -14   4        8.24        6.49      2.47 o
   1 -14   4       11.33        7.68      2.24 o
  -1 -13   4       15.48       12.05      2.69 o
   0 -13   4        0.77        0.00      1.17 o
   1 -13   4       38.95       39.40      3.92 o
   2 -13   4       27.52       29.93      2.44 o
   3 -13   4       30.53       37.30      5.38 o
  -2 -12   4        6.10        4.34      3.46 o
  -1 -12   4        3.42        3.16      1.77 o
   0 -12   4        0.43        0.38      1.20 o
   1 -12   4        6.69        5.77      1.30 o
   2 -12   4       19.38       23.96      2.41 o
   3 -12   4       33.21       36.74      2.65 o
  -2 -11   4        8.02       10.68      2.13 o
  -1 -11   4       35.95       36.76      3.58 o
   0 -11   4       23.41       17.42      2.55 o
   1 -11   4       71.79       68.58      5.95 o
   2 -11   4       36.81       31.09      2.24 o
   3 -11   4       31.11       24.17      2.20 o
   4 -11   4        4.95        4.26      1.62 o
  -3 -10   4        2.41        0.06      1.60 o
  -2 -10   4       43.20       41.95      2.44 o
  -1 -10   4      219.83      218.00      4.82 o
   0 -10   4      208.52      208.10      7.86 o
   1 -10   4      335.39      308.35      6.12 o
   2 -10   4      118.65      119.50      3.78 o
   3 -10   4       18.81       14.98      2.05 o
   4 -10   4       25.31       26.24      2.36 o
  -3  -9   4        0.49        0.00      1.16 o
  -2  -9   4       35.27       37.44      2.22 o
  -1  -9   4      127.50      131.81      3.48 o
   0  -9   4      721.90      694.47     12.16 o
   1  -9   4      306.51      309.28      5.89 o
   2  -9   4        8.44        7.70      1.22 o
   3  -9   4        6.70        5.26      1.57 o
   4  -9   4        8.21        6.61      1.48 o
  -4  -8   4        0.48        0.16      1.59 o
  -3  -8   4        2.76        2.11      1.51 o
  -2  -8   4       33.45       29.63      1.94 o
  -1  -8   4       27.35       31.18      1.71 o
   0  -8   4       64.02       61.17      1.82 o
   1  -8   4      712.99      718.64     10.11 o
   2  -8   4      874.55      849.95     11.97 o
   3  -8   4       18.51       22.17      1.85 o
   4  -8   4        0.05        1.69      1.04 o
  -4  -7   4        3.71        4.69      1.89 o
  -3  -7   4        2.90        3.67      1.45 o
  -2  -7   4        3.39        3.35      0.92 o
  -1  -7   4       92.04      100.16      2.70 o
   0  -7   4       44.09       42.98      1.63 o
   1  -7   4      714.24      738.02     10.01 o
   2  -7   4      612.69      583.65      8.89 o
   3  -7   4      125.45      121.04      3.67 o
   4  -7   4       39.71       42.51      2.46 o
   5  -7   4        0.75        0.00      1.87 o
  -4  -6   4        1.15        0.05      1.33 o
  -3  -6   4       86.01       78.26      3.37 o
  -2  -6   4       28.94       26.79      1.65 o
  -1  -6   4       31.87       36.90      1.71 o
   0  -6   4       86.46       94.79      2.27 o
   1  -6   4      372.64      440.70      6.65 o
   2  -6   4      198.69      207.27      4.36 o
   3  -6   4      639.03      642.83     10.07 o
   4  -6   4       31.81       31.95      3.08 o
   5  -6   4        0.59        1.46      1.72 o
  -5  -5   4        2.42        7.40      2.95 o
  -4  -5   4        2.27        4.32      1.41 o
  -3  -5   4       13.09       12.58      1.43 o
  -2  -5   4      341.72      341.36      5.87 o
  -1  -5   4      541.34      542.20      8.09 o
   0  -5   4      414.83      452.47      6.11 o
   1  -5   4        1.20        0.78      0.47 o
   2  -5   4        3.08        1.87      0.66 o
   3  -5   4      115.55      120.88      3.31 o
   4  -5   4      132.80      129.83      5.17 o
   5  -5   4        5.31        4.34      1.95 o
  -5  -4   4        1.42        1.56      1.47 o
  -4  -4   4        3.17        3.55      1.83 o
  -3  -4   4        0.07        0.41      0.66 o
  -2  -4   4      253.72      242.18      4.60 o
  -1  -4   4      824.88      845.82     13.01 o
   0  -4   4     1885.30     1972.56     21.56 o
   1  -4   4       21.10       17.76      0.82 o
   2  -4   4       10.66        9.19      0.71 o
   3  -4   4        0.24        0.00      0.48 o
   4  -4   4      102.49      102.43      4.44 o
   5  -4   4       10.68       10.88      2.30 o
  -5  -3   4        1.06        0.00      1.18 o
  -4  -3   4        8.80       10.41      1.47 o
  -3  -3   4      240.97      254.51      5.19 o
  -2  -3   4      236.07      255.40      4.65 o
  -1  -3   4      666.01      689.16     13.56 o
   0  -3   4     2017.71     2087.31     22.50 o
   1  -3   4      472.58      473.72      6.09 o
   2  -3   4      178.43      168.71      3.55 o
   3  -3   4        0.40        1.25      0.88 o
   4  -3   4        0.29        0.00      1.09 o
   5  -3   4       24.89       17.79      2.61 o
  -5  -2   4        0.08        0.00      1.18 o
  -4  -2   4        0.33        0.46      0.81 o
  -3  -2   4        4.83        4.25      1.35 o
  -2  -2   4      143.44      151.62      3.31 o
  -1  -2   4      290.55      308.73      4.30 o
   0  -2   4      826.83      829.78     16.81 o
   1  -2   4      380.07      362.08      5.72 o
   2  -2   4       68.94       55.84      1.46 o
   3  -2   4       66.32       68.72      2.96 o
   4  -2   4        0.31        0.00      1.06 o
   5  -2   4        2.43        1.00      1.27 o
  -5  -1   4        2.29        1.23      2.10 o
  -4  -1   4       22.23       23.75      1.86 o
  -3  -1   4      430.58      444.33      7.22 o
  -2  -1   4        5.75        6.55      0.67 o
  -1  -1   4        5.49        5.52      0.52 o
   0  -1   4       26.96       24.78      0.88 o
   1  -1   4     1270.34     1312.01     17.87 o
   2  -1   4       28.62       23.68      0.98 o
   3  -1   4       51.22       47.11      1.73 o
   4  -1   4        9.46        9.06      1.52 o
   5  -1   4        0.83        2.41      1.29 o
  -5   0   4        1.54        2.08      1.44 o
  -4   0   4        0.00        0.43      0.78 o
  -3   0   4       17.78       18.61      1.19 o
  -2   0   4      769.87      845.28      9.18 o
  -1   0   4       90.00       89.90      2.51 o
   0   0   4        0.28        0.53      0.29 o
   1   0   4       91.95       92.71      1.59 o
   2   0   4       80.35       79.10      1.97 o
   3   0   4       37.04       41.06      1.70 o
   4   0   4       13.50       14.05      1.35 o
  -5   1   4       20.02       18.42      2.80 o
  -4   1   4      170.75      174.69      4.37 o
  -3   1   4        8.71        8.42      0.81 o
  -2   1   4      443.91      441.77      6.32 o
  -1   1   4      615.52      668.90      8.45 o
   0   1   4       11.16       11.91      0.73 o
   1   1   4        4.22        3.98      0.50 o
   2   1   4      295.97      305.87      4.44 o
   3   1   4       57.52       56.09      2.38 o
   4   1   4        3.28        3.33      0.91 o
  -5   2   4       97.42      106.93      3.69 o
  -4   2   4       64.24       66.26      2.84 o
  -3   2   4      430.91      424.71      5.27 o
  -2   2   4       22.17       23.56      1.52 o
  -1   2   4      957.08      994.46     17.37 o
   0   2   4       35.67       40.44      1.13 o
   1   2   4        0.03        0.08      0.30 o
   2   2   4       34.47       36.51      1.44 o
   3   2   4       48.81       38.64      1.85 o
   4   2   4        2.38        0.76      0.85 o
  -5   3   4        8.00        6.92      2.68 o
  -4   3   4      118.59      114.86      2.71 o
  -3   3   4      627.17      640.21      8.18 o
  -2   3   4     1299.06     1250.69     13.08 o
  -1   3   4     1098.24     1153.42     10.39 o
   0   3   4        4.96        5.37      0.48 o
   1   3   4       22.23       18.80      1.02 o
   2   3   4       79.18       81.13      2.21 o
   3   3   4       24.61       22.13      1.52 o
   4   3   4       11.38       11.17      1.33 o
  -5   4   4        0.56        0.00      1.70 o
  -4   4   4       44.49       44.44      1.76 o
  -3   4   4       42.66       43.68      1.78 o
  -2   4   4     1386.49     1405.10     12.83 o
  -1   4   4      389.52      380.25      4.42 o
   0   4   4      196.54      180.43      2.63 o
   1   4   4        0.07        0.09      0.37 o
   2   4   4        5.68        4.17      0.78 o
   3   4   4        0.01        0.00      0.63 o
   4   4   4       15.32       11.29      3.63 o
  -5   5   4       13.12       14.76      2.13 o
  -4   5   4       22.14       22.89      1.60 o
  -3   5   4        6.78        8.06      0.83 o
  -2   5   4       55.57       60.96      1.62 o
  -1   5   4      315.53      301.20      3.88 o
   0   5   4      286.22      295.95      3.77 o
   1   5   4       67.57       70.04      2.01 o
   2   5   4        1.43        1.74      0.64 o
   3   5   4        2.97        2.43      0.86 o
  -5   6   4       14.59       19.12      2.88 o
  -4   6   4       23.88       25.91      2.30 o
  -3   6   4       13.74       14.80      1.06 o
  -2   6   4        8.75       11.87      1.19 o
  -1   6   4        1.01        1.07      0.40 o
   0   6   4        2.71        2.43      0.49 o
   1   6   4       74.63       73.75      2.19 o
   2   6   4        0.15        0.18      0.63 o
   3   6   4        0.04        0.41      0.91 o
  -5   7   4       14.06       15.67      4.71 o
  -4   7   4       46.58       40.78      3.95 o
  -3   7   4       46.61       43.98      2.47 o
  -2   7   4       60.33       52.51      1.84 o
  -1   7   4        0.37        0.72      0.48 o
   0   7   4        0.87        1.16      0.55 o
   1   7   4        3.18        5.21      0.94 o
   2   7   4        7.55        7.55      1.15 o
   3   7   4        0.92        2.65      2.89 o
  -4   8   4       25.99       27.67      2.61 o
  -3   8   4       70.94       71.41      3.23 o
  -2   8   4      170.36      169.72      3.18 o
  -1   8   4       28.56       28.57      1.32 o
   0   8   4        0.57        0.00      0.52 o
   1   8   4        2.68        2.99      0.86 o
   2   8   4       10.76        8.18      1.22 o
  -4   9   4        1.60        3.11      1.46 o
  -3   9   4       29.24       28.00      2.42 o
  -2   9   4       35.47       39.05      1.89 o
  -1   9   4      192.78      194.51      3.51 o
   0   9   4      103.09       95.22      2.82 o
   1   9   4        1.23        2.61      0.87 o
   2   9   4        1.24        0.00      1.75 o
  -3  10   4        0.08        0.00      0.97 o
  -2  10   4       22.26       21.96      2.02 o
  -1  10   4       60.55       61.92      2.41 o
   0  10   4       19.16       20.06      1.59 o
   1  10   4       19.67       20.39      2.15 o
  -3  11   4        0.21        0.47      1.23 o
  -2  11   4        1.70        0.00      0.98 o
  -1  11   4        2.90        3.81      1.86 o
   0  11   4       31.28       31.52      2.08 o
   0 -14   5        3.34        5.64      2.40 o
   1 -14   5        0.52        0.00      1.21 o
  -1 -13   5       34.38       36.73      4.13 o
   0 -13   5        9.41       10.59      2.53 o
   1 -13   5       33.77       32.22      3.56 o
   2 -13   5       17.24       20.92      2.18 o
  -1 -12   5        4.15        3.45      1.92 o
   0 -12   5      257.23      246.13      9.73 o
   1 -12   5       41.46       42.22      3.80 o
   2 -12   5       51.71       49.73      2.83 o
   3 -12   5       17.24       16.29      2.51 o
  -3 -11   5        1.78        1.72      2.74 o
  -2 -11   5        0.07        0.00      1.11 o
  -1 -11   5        0.58        0.00      1.34 o
   0 -11   5        4.76        5.46      1.86 o
   1 -11   5       29.33       29.67      2.05 o
   2 -11   5      125.18      118.66      7.35 o
   3 -11   5       45.10       47.82      2.86 o
  -3 -10   5        6.52        5.99      4.11 o
  -2 -10   5        3.27        2.40      1.07 o
  -1 -10   5       39.29       36.09      2.52 o
   0 -10   5       67.01       60.08      4.17 o
   1 -10   5       90.22       87.82      3.03 o
   2 -10   5       18.17       20.20      2.88 o
   3 -10   5      153.30      143.67      4.50 o
   4 -10   5       40.68       45.32      2.90 o
  -3  -9   5        0.34        1.33      1.41 o
  -2  -9   5       36.29       44.55      2.93 o
  -1  -9   5       76.96       81.00      3.31 o
   0  -9   5       68.21       70.31      6.17 o
   1  -9   5        3.97        2.69      0.86 o
   2  -9   5       30.64       24.73      2.90 o
   3  -9   5        8.13       11.53      1.79 o
   4  -9   5       23.81       26.63      2.33 o
  -4  -8   5        2.14        1.73      1.59 o
  -3  -8   5        4.37        2.47      1.21 o
  -2  -8   5        2.29        3.22      0.98 o
  -1  -8   5      541.74      531.57      7.97 o
   0  -8   5      238.43      228.20      3.69 o
   1  -8   5      196.89      180.78      6.53 o
   2  -8   5      114.94      112.53      3.40 o
   3  -8   5       21.27       19.28      1.74 o
   4  -8   5       11.65       10.09      4.50 o
  -4  -7   5        0.96        0.00      1.30 o
  -3  -7   5       22.91       23.25      2.13 o
  -2  -7   5        1.67        0.55      1.00 o
  -1  -7   5       28.08       33.80      1.61 o
   0  -7   5      626.58      645.75      8.66 o
   1  -7   5      397.93      400.49      6.48 o
   2  -7   5      188.60      181.96      4.24 o
   3  -7   5      209.20      211.83      4.96 o
   4  -7   5        3.55        5.79      1.93 o
  -4  -6   5        0.31        0.00      1.68 o
  -3  -6   5        0.36        1.05      0.91 o
  -2  -6   5      247.56      235.06      4.81 o
  -1  -6   5      161.58      164.24      2.67 o
   0  -6   5       82.91       92.87      2.25 o
   1  -6   5      444.10      437.80     10.96 o
   2  -6   5      604.58      599.42      8.85 o
   3  -6   5      229.68      219.93      4.89 o
   4  -6   5        0.56        0.40      1.39 o
  -5  -5   5        0.00        0.00      2.14 o
  -4  -5   5       10.81       13.27      4.58 o
  -3  -5   5        1.20        1.34      0.92 o
  -2  -5   5        9.67        9.45      1.11 o
  -1  -5   5      123.65      120.25      1.99 o
   0  -5   5     1013.14     1132.76     13.24 o
   1  -5   5      172.39      169.46      2.59 o
   2  -5   5       15.87       14.51      1.16 o
   3  -5   5       90.71       88.21      2.81 o
   4  -5   5      104.44      106.87      6.89 o
   5  -5   5        0.01        0.00      1.87 o
  -5  -4   5        3.66        0.72      1.46 o
  -4  -4   5        0.02        0.00      0.88 o
  -3  -4   5        4.10        6.28      1.09 o
  -2  -4   5        2.07        2.65      0.72 o
  -1  -4   5      184.40      195.15      4.01 o
   0  -4   5      815.15      941.27     11.04 o
   1  -4   5     1345.74     1401.62     13.67 o
   2  -4   5        3.63        2.06      0.62 o
   3  -4   5       49.27       45.31      2.79 o
   4  -4   5       74.52       66.85      3.74 o
   5  -4   5        4.48        4.99      1.98 o
  -5  -3   5        2.59        4.44      2.04 o
  -4  -3   5       18.45       18.45      2.00 o
  -3  -3   5      111.27      111.59      3.33 o
  -2  -3   5        6.89        7.49      0.97 o
  -1  -3   5      332.53      347.60      4.85 o
   0  -3   5       70.49       70.90      2.04 o
   1  -3   5      579.25      635.39      7.79 o
   2  -3   5      113.30      109.30      2.23 o
   3  -3   5       26.08       22.95      2.18 o
   4  -3   5        0.40        0.69      1.19 o
  -5  -2   5        2.73        0.87      1.36 o
  -4  -2   5       27.57       28.00      2.80 o
  -3  -2   5       29.41       27.64      1.80 o
  -2  -2   5      520.20      518.81      6.27 o
  -1  -2   5      127.28      126.31      2.67 o
   0  -2   5      737.13      718.00     10.57 o
   1  -2   5       17.50       17.01      1.13 o
   2  -2   5      115.51      114.87      2.19 o
   3  -2   5        6.82        6.75      1.26 o
   4  -2   5        4.02        2.61      1.09 o
  -5  -1   5        3.24        4.92      1.68 o
  -4  -1   5       13.41       12.21      2.37 o
  -3  -1   5      242.89      252.88      5.17 o
  -2  -1   5     1277.31     1306.62     18.23 o
  -1  -1   5      520.67      536.98      7.01 o
   0  -1   5      196.40      177.24      3.03 o
   1  -1   5      317.27      294.95      3.76 o
   2  -1   5       16.68       19.84      1.40 o
   3  -1   5        1.63        0.95      0.64 o
   4  -1   5        0.05        0.00      0.86 o
  -5   0   5        0.63        2.91      1.24 o
  -4   0   5        1.21        2.18      0.92 o
  -3   0   5        9.19        8.62      0.95 o
  -2   0   5        0.51        1.71      0.47 o
  -1   0   5     1952.16     2020.15     22.44 o
   0   0   5     1041.08     1056.55     12.39 o
   1   0   5      241.90      257.54      3.07 o
   2   0   5       36.52       32.15      2.16 o
   3   0   5        0.00        0.53      0.61 o
   4   0   5        0.28        1.57      1.57 o
  -5   1   5       37.13       42.35      2.66 o
  -4   1   5        0.21        0.03      0.78 o
  -3   1   5       78.69       77.21      2.55 o
  -2   1   5       67.32       62.20      1.71 o
  -1   1   5      129.98      113.27      2.55 o
   0   1   5      444.34      425.44      4.49 o
   1   1   5      316.02      306.73      3.54 o
   2   1   5        0.01        0.64      0.44 o
   3   1   5       28.25       26.66      1.57 o
   4   1   5        1.64        1.27      0.87 o
  -5   2   5       73.59       81.44      3.28 o
  -4   2   5       12.69       15.88      1.57 o
  -3   2   5       83.43       85.93      2.07 o
  -2   2   5        0.05        0.00      0.30 o
  -1   2   5       87.92      111.78      1.95 o
   0   2   5       19.61       18.87      0.81 o
   1   2   5      107.14       93.07      2.12 o
   2   2   5      159.79      155.47      3.17 o
   3   2   5        8.25        7.87      1.28 o
   4   2   5        8.19        6.69      1.22 o
  -5   3   5        1.34        6.14      1.58 o
  -4   3   5      361.08      379.38      8.79 o
  -3   3   5        8.18        6.47      0.80 o
  -2   3   5       59.37       66.07      1.83 o
  -1   3   5       14.29       13.47      0.78 o
   0   3   5       39.48       42.35      1.20 o
   1   3   5        6.37        6.22      0.75 o
   2   3   5       22.08       22.92      1.39 o
   3   3   5       20.98       20.57      1.66 o
   4   3   5        2.20        2.55      1.09 o
  -5   4   5        1.39        0.00      1.69 o
  -4   4   5       36.96       33.62      1.66 o
  -3   4   5      170.39      163.13      3.56 o
  -2   4   5      365.57      376.96      4.78 o
  -1   4   5       14.79       11.53      0.79 o
   0   4   5      107.31      104.16      2.00 o
   1   4   5       10.00        8.97      0.90 o
   2   4   5        0.39        0.43      0.55 o
   3   4   5        1.34        2.85      1.31 o
  -5   5   5       18.73       23.38      3.00 o
  -4   5   5        7.53        9.50      1.42 o
  -3   5   5      714.43      690.71      7.85 o
  -2   5   5      314.19      290.63      4.12 o
  -1   5   5      589.72      580.72      6.40 o
   0   5   5      126.66      118.41      2.26 o
   1   5   5       17.48       13.97      1.11 o
   2   5   5        3.59        3.63      0.76 o
   3   5   5        0.20        0.90      0.91 o
  -5   6   5        7.06        7.93      2.92 o
  -4   6   5        2.89        4.15      1.29 o
  -3   6   5        3.31        2.05      0.63 o
  -2   6   5      190.89      180.18      3.17 o
  -1   6   5      110.18      102.05      2.22 o
   0   6   5      209.20      206.43      3.79 o
   1   6   5      251.26      248.02      4.47 o
   2   6   5       11.78       12.69      1.31 o
   3   6   5        0.02        0.01      0.87 o
  -4   7   5        2.63        4.64      1.41 o
  -3   7   5       32.48       28.04      1.42 o
  -2   7   5       26.87       28.96      1.34 o
  -1   7   5       51.25       51.95      1.65 o
   0   7   5       57.90       59.99      2.75 o
   1   7   5       27.57       29.58      1.68 o
   2   7   5       40.80       46.06      2.22 o
  -4   8   5       27.93       27.24      2.55 o
  -3   8   5        2.44        2.23      1.05 o
  -2   8   5        0.01        0.29      0.51 o
  -1   8   5        1.74        1.31      0.54 o
   0   8   5        0.74        0.97      0.67 o
   1   8   5        2.26        1.93      0.84 o
   2   8   5        9.09       11.45      1.44 o
  -4   9   5        0.42        0.00      2.69 o
  -3   9   5        3.83        1.62      1.09 o
  -2   9   5        0.94        1.65      0.62 o
  -1   9   5       19.35       19.98      1.53 o
   0   9   5        0.76        0.15      0.70 o
   1   9   5        3.52        4.10      1.06 o
  -3  10   5        0.10        0.00      1.31 o
  -2  10   5        3.92        3.17      1.20 o
  -1  10   5        0.83        0.24      0.82 o
   0  10   5        7.23        7.53      1.37 o
   1  10   5        4.27        3.74      1.51 o
  -2  11   5        0.17        0.66      2.00 o
  -1  11   5        1.99        2.42      1.03 o
   0 -14   6       15.62       17.70      3.44 o
  -1 -13   6        3.37        7.31      2.57 o
   0 -13   6        2.52        0.42      1.57 o
   1 -13   6        1.34        2.23      1.66 o
   2 -13   6        0.06        0.00      1.13 o
  -2 -12   6        2.28        3.35      2.20 o
  -1 -12   6       15.79       15.27      2.81 o
   0 -12   6       28.83       31.29      3.72 o
   1 -12   6       25.16       26.13      3.17 o
   2 -12   6        6.14        4.55      2.48 o
   3 -12   6        2.15        1.53      1.93 o
  -3 -11   6        0.52        2.33      1.87 o
  -2 -11   6       15.04       18.50      1.90 o
  -1 -11   6        0.64        0.00      1.00 o
   0 -11   6        6.37        6.26      2.02 o
   1 -11   6       74.05       70.02      3.88 o
   2 -11   6       23.11       22.02      2.03 o
   3 -11   6        0.45        0.00      1.41 o
  -3 -10   6        4.46        2.99      1.58 o
  -2 -10   6       17.74       23.58      1.97 o
  -1 -10   6        0.28        0.79      1.21 o
   0 -10   6       30.14       25.28      2.98 o
   1 -10   6       42.99       43.44      2.50 o
   2 -10   6       12.75       12.02      1.55 o
   3 -10   6      105.32      103.93      3.84 o
   4 -10   6        0.45        2.07      1.34 o
  -3  -9   6        9.50        6.29      1.48 o
  -2  -9   6        2.07        0.00      0.82 o
  -1  -9   6      146.88      147.62      3.67 o
   0  -9   6      142.16      136.26      6.23 o
   1  -9   6      121.22      116.04      3.39 o
   2  -9   6       42.30       42.32      3.14 o
   3  -9   6        1.04        0.60      0.90 o
   4  -9   6       60.30       64.15      4.69 o
  -4  -8   6        0.13        0.00      1.85 o
  -3  -8   6        5.73        3.95      1.18 o
  -2  -8   6       35.84       33.57      2.04 o
  -1  -8   6       62.42       56.95      2.17 o
   0  -8   6      260.18      260.67      6.02 o
   1  -8   6       34.51       33.37      1.82 o
   2  -8   6      129.78      132.92      3.74 o
   3  -8   6       62.14       65.63      2.80 o
   4  -8   6       13.41       17.77      2.73 o
  -4  -7   6       22.24       25.44      2.91 o
  -3  -7   6       45.56       46.14      2.62 o
  -2  -7   6       12.82       13.92      1.43 o
  -1  -7   6       10.92       14.56      1.22 o
   0  -7   6       41.17       50.05      1.74 o
   1  -7   6      110.13      111.36      3.08 o
   2  -7   6      185.54      186.78      4.35 o
   3  -7   6       76.14       77.53      2.92 o
   4  -7   6       67.97       60.95      4.14 o
  -4  -6   6       37.79       42.79      3.40 o
  -3  -6   6       21.90       32.58      2.93 o
  -2  -6   6      183.33      178.98      4.17 o
  -1  -6   6        8.35        8.58      0.97 o
   0  -6   6       26.37       31.55      1.37 o
   1  -6   6       15.19       15.77      1.70 o
   2  -6   6       41.15       46.36      2.03 o
   3  -6   6       27.53       32.71      1.96 o
   4  -6   6       38.37       37.16      3.30 o
  -5  -5   6        1.34        2.02      2.51 o
  -4  -5   6        2.52        2.00      1.18 o
  -3  -5   6       38.26       39.00      2.99 o
  -2  -5   6      105.62      100.16      2.96 o
  -1  -5   6      547.69      533.86      7.51 o
   0  -5   6      239.16      226.40      4.00 o
   1  -5   6      189.01      204.97      3.92 o
   2  -5   6       42.21       40.51      1.84 o
   3  -5   6       58.06       48.91      3.17 o
   4  -5   6        0.22        0.92      1.50 o
  -5  -4   6        2.84        0.36      1.85 o
  -4  -4   6       10.74       12.23      1.61 o
  -3  -4   6       44.37       45.66      2.23 o
  -2  -4   6      102.64      100.62      2.92 o
  -1  -4   6      129.32      123.06      2.16 o
   0  -4   6       20.36       15.22      0.85 o
   1  -4   6      443.02      454.23      6.15 o
   2  -4   6       74.28       78.62      2.35 o
   3  -4   6       33.06       30.16      3.49 o
   4  -4   6        5.31        4.53      1.40 o
  -5  -3   6        5.20        5.88      1.77 o
  -4  -3   6        5.16        5.09      1.25 o
  -3  -3   6       14.76       14.91      1.48 o
  -2  -3   6        0.69        1.29      0.60 o
  -1  -3   6       95.10       92.29      1.83 o
   0  -3   6     1145.12     1159.41     23.80 o
   1  -3   6      624.09      634.61      7.01 o
   2  -3   6      134.12      133.03      2.55 o
   3  -3   6        0.89        0.00      0.78 o
   4  -3   6       25.56       26.63      3.07 o
  -5  -2   6        6.20        6.48      1.84 o
  -4  -2   6        3.78        3.93      1.18 o
  -3  -2   6        3.91        3.62      0.92 o
  -2  -2   6      367.13      396.02      5.25 o
  -1  -2   6      123.73      122.44      2.19 o
   0  -2   6       34.88       35.43      1.28 o
   1  -2   6      649.81      642.29      8.82 o
   2  -2   6      530.39      532.22      6.58 o
   3  -2   6       12.55       13.59      1.82 o
   4  -2   6        0.30        0.16      0.94 o
  -5  -1   6        3.73        5.22      1.90 o
  -4  -1   6       17.72       15.37      1.71 o
  -3  -1   6       30.95       28.21      1.81 o
  -2  -1   6       64.78       63.15      2.39 o
  -1  -1   6        8.71       10.14      0.71 o
   0  -1   6       74.28       73.82      1.65 o
   1  -1   6       14.51       14.13      1.07 o
   2  -1   6      326.34      337.95      4.90 o
   3  -1   6      111.83      118.91      4.44 o
   4  -1   6       10.95       11.07      1.84 o
  -5   0   6       18.04       18.39      3.04 o
  -4   0   6        0.60        0.83      0.86 o
  -3   0   6       68.58       56.67      2.26 o
  -2   0   6      189.39      189.86      3.64 o
  -1   0   6     1373.43     1458.25     14.45 o
   0   0   6        6.25        8.35      0.59 o
   1   0   6       20.85       22.66      0.89 o
   2   0   6        0.25        0.48      0.46 o
   3   0   6       98.78      102.58      3.98 o
   4   0   6        7.02        5.88      1.50 o
  -5   1   6        5.33        5.50      1.88 o
  -4   1   6       14.64       15.75      1.92 o
  -3   1   6        1.51        0.90      0.60 o
  -2   1   6      184.61      189.22      2.92 o
  -1   1   6      409.92      399.82      4.53 o
   0   1   6      972.61     1011.39      9.31 o
   1   1   6       59.56       60.37      1.75 o
   2   1   6        0.72        1.46      0.54 o
   3   1   6        6.06        6.25      1.03 o
   4   1   6        0.92        1.11      0.93 o
  -5   2   6       15.69       16.61      1.85 o
  -4   2   6       35.99       32.64      2.62 o
  -3   2   6       25.31       27.83      1.56 o
  -2   2   6      136.90      140.87      2.88 o
  -1   2   6      122.09      117.10      2.13 o
   0   2   6     1159.67     1161.36     10.62 o
   1   2   6      293.77      306.98      4.55 o
   2   2   6       18.45       21.06      2.05 o
   3   2   6        6.82        6.79      1.06 o
   4   2   6       14.79       13.80      1.73 o
  -5   3   6        1.87        0.73      0.94 o
  -4   3   6      162.07      168.30      4.03 o
  -3   3   6       43.18       41.32      1.59 o
  -2   3   6        2.89        2.81      0.53 o
  -1   3   6       34.19       33.41      1.44 o
   0   3   6        3.61        4.04      0.70 o
   1   3   6      231.63      234.61      4.00 o
   2   3   6       72.52       71.26      2.29 o
   3   3   6       15.77       17.07      1.54 o
  -5   4   6        0.01        0.00      1.13 o
  -4   4   6        2.30        2.59      0.74 o
  -3   4   6       62.98       64.03      1.94 o
  -2   4   6        1.14        1.90      0.49 o
  -1   4   6      355.54      356.69      4.56 o
   0   4   6       22.50       26.85      1.13 o
   1   4   6        5.93        5.03      0.82 o
   2   4   6       51.58       50.01      2.56 o
   3   4   6        6.76        7.32      1.39 o
  -5   5   6       47.06       51.87      5.69 o
  -4   5   6       14.86       15.66      1.53 o
  -3   5   6       28.96       30.87      1.45 o
  -2   5   6       56.15       47.51      1.58 o
  -1   5   6       13.16       16.99      1.02 o
   0   5   6      116.39      117.13      2.73 o
   1   5   6       19.57       19.77      1.36 o
   2   5   6        0.01        0.06      0.65 o
   3   5   6        3.49        2.43      1.18 o
  -5   6   6       18.63       14.55      3.17 o
  -4   6   6       70.42       78.96      4.63 o
  -3   6   6       28.44       30.18      1.50 o
  -2   6   6      131.07      129.81      2.73 o
  -1   6   6        1.95        1.68      0.54 o
   0   6   6        0.02        0.00      0.49 o
   1   6   6       20.09       23.08      1.52 o
   2   6   6       16.43       11.89      1.34 o
  -4   7   6       29.67       37.27      2.83 o
  -3   7   6       13.23       19.51      1.32 o
  -2   7   6        1.21        1.80      0.57 o
  -1   7   6        8.78        7.98      0.87 o
   0   7   6       22.40       24.50      1.56 o
   1   7   6        0.03        0.25      0.68 o
   2   7   6        0.63        1.72      0.83 o
  -4   8   6        1.03        1.73      1.33 o
  -3   8   6       81.27       90.11      2.71 o
  -2   8   6       52.76       54.34      1.94 o
  -1   8   6        3.89        3.40      0.79 o
   0   8   6       17.18       19.77      1.56 o
   1   8   6       24.45       22.86      1.71 o
  -3   9   6        1.64        2.38      1.24 o
  -2   9   6       17.96       16.52      1.92 o
  -1   9   6        3.35        4.25      0.96 o
   0   9   6        3.83        5.53      1.17 o
   1   9   6        0.19        0.00      0.88 o
  -3  10   6        0.02        1.72      2.18 o
  -2  10   6        5.89        7.81      3.07 o
  -1  10   6       22.23       19.81      1.71 o
   0  10   6        2.06        0.48      0.95 o
  -1 -13   7       29.43       32.54      4.32 o
   0 -13   7       76.02       86.93      6.08 o
   1 -13   7       38.43       44.17      4.35 o
   2 -13   7        5.98        7.85      1.89 o
  -2 -12   7        0.01        0.00      1.97 o
  -1 -12   7        0.26        1.37      1.87 o
   0 -12   7       31.95       34.83      3.88 o
   1 -12   7      289.49      304.03     11.15 o
   2 -12   7       29.20       30.56      2.37 o
   3 -12   7        0.15        0.00      1.08 o
  -2 -11   7       15.80       13.03      3.06 o
  -1 -11   7        0.04        0.00      1.14 o
   0 -11   7        1.36        3.16      1.67 o
   1 -11   7       24.04       26.74      3.16 o
   2 -11   7      242.64      255.35      6.03 o
   3 -11   7       23.67       22.88      2.63 o
  -3 -10   7       12.17       13.31      1.83 o
  -2 -10   7       34.22       34.50      2.30 o
  -1 -10   7       60.03       57.78      4.57 o
   0 -10   7        0.10        0.67      1.16 o
   1 -10   7        0.00        0.05      0.72 o
   2 -10   7       82.70       81.80      3.69 o
   3 -10   7       10.55       13.45      1.73 o
  -3  -9   7        0.38        0.00      1.02 o
  -2  -9   7       21.10       24.83      1.89 o
  -1  -9   7      121.08      126.62      7.59 o
   0  -9   7       35.02       29.80      3.06 o
   1  -9   7        3.15        2.12      0.90 o
   2  -9   7       24.65       23.07      1.84 o
   3  -9   7      137.16      130.10      4.12 o
   4  -9   7        0.01        0.00      2.09 o
  -4  -8   7       16.51       15.33      2.58 o
  -3  -8   7        0.11        0.00      0.94 o
  -2  -8   7       10.62        6.88      1.20 o
  -1  -8   7        0.05        0.07      0.68 o
   0  -8   7      345.41      342.67      7.21 o
   1  -8   7       98.53       95.06      3.57 o
   2  -8   7       11.49        9.70      1.31 o
   3  -8   7        2.32        1.49      0.99 o
   4  -8   7        0.40        1.24      1.76 o
  -4  -7   7        1.06        0.71      1.15 o
  -3  -7   7        4.15        3.60      1.21 o
  -2  -7   7        0.15        0.28      0.74 o
  -1  -7   7      178.18      190.01      4.00 o
   0  -7   7      129.19      114.78      2.77 o
   1  -7   7      659.01      653.68      9.29 o
   2  -7   7       42.53       43.33      2.14 o
   3  -7   7        2.19        2.23      1.42 o
   4  -7   7       20.86       22.06      2.85 o
  -4  -6   7       56.50       61.06      3.19 o
  -3  -6   7        0.80        0.76      0.93 o
  -2  -6   7       77.07       74.81      2.85 o
  -1  -6   7       46.77       53.22      1.98 o
   0  -6   7       43.27       43.38      2.07 o
   1  -6   7      212.20      198.61      4.05 o
   2  -6   7      584.89      572.16     12.15 o
   3  -6   7      191.94      187.62      6.11 o
   4  -6   7       10.59        4.70      4.30 o
  -4  -5   7       18.68       19.73      3.31 o
  -3  -5   7       46.93       45.92      2.46 o
  -2  -5   7        0.47        0.00      0.65 o
  -1  -5   7      168.32      169.94      4.16 o
   0  -5   7        0.93        0.36      0.36 o
   1  -5   7        1.27        2.31      0.77 o
   2  -5   7      411.75      398.58      6.61 o
   3  -5   7      146.27      164.77      7.63 o
   4  -5   7       32.14       36.47      2.94 o
  -5  -4   7       15.21       18.11      3.64 o
  -4  -4   7        0.00        0.00      0.84 o
  -3  -4   7      133.61      133.96      3.87 o
  -2  -4   7       94.26       92.38      2.84 o
  -1  -4   7      201.65      203.02      3.13 o
   0  -4   7      145.72      143.06      2.82 o
   1  -4   7        4.10        5.28      0.59 o
   2  -4   7      129.89      131.29      3.14 o
   3  -4   7       64.83       60.72      3.15 o
   4  -4   7       31.91       33.58      2.88 o
  -5  -3   7        0.20        0.31      1.16 o
  -4  -3   7       38.75       42.54      2.59 o
  -3  -3   7       21.37       19.41      1.68 o
  -2  -3   7       35.60       33.45      1.71 o
  -1  -3   7      115.03       94.61      1.98 o
   0  -3   7      442.69      423.52      7.43 o
   1  -3   7        0.01        0.00      0.39 o
   2  -3   7       20.19       20.50      1.83 o
   3  -3   7        8.38       11.18      3.66 o
   4  -3   7        2.27        2.71      1.22 o
  -5  -2   7        2.10        2.14      1.24 o
  -4  -2   7       22.03       20.60      3.19 o
  -3  -2   7       55.04       57.55      3.96 o
  -2  -2   7        0.09        0.00      0.37 o
  -1  -2   7      223.55      238.18      3.57 o
   0  -2   7        1.85        1.00      0.35 o
   1  -2   7      476.11      439.57      8.30 o
   2  -2   7       50.59       50.42      2.25 o
   3  -2   7       36.17       31.91      2.44 o
   4  -2   7        0.35        0.31      1.06 o
  -5  -1   7        0.36        0.33      1.17 o
  -4  -1   7       20.24       20.96      2.56 o
  -3  -1   7       27.62       23.47      1.70 o
  -2  -1   7       98.32       99.37      2.28 o
  -1  -1   7        0.85        0.58      0.37 o
   0  -1   7        5.67        6.12      0.57 o
   1  -1   7       37.22       38.86      1.18 o
   2  -1   7      134.47      133.12      2.86 o
   3  -1   7        2.82        1.72      1.45 o
   4  -1   7        5.98        5.21      2.50 o
  -5   0   7       14.97       18.25      2.01 o
  -4   0   7        7.70       10.38      3.09 o
  -3   0   7        7.43        7.16      1.31 o
  -2   0   7       12.70        9.43      0.75 o
  -1   0   7        7.40       10.01      0.70 o
   0   0   7      184.56      185.11      2.74 o
   1   0   7        8.10        8.50      0.82 o
   2   0   7       42.14       42.59      1.69 o
   3   0   7       74.55       75.94      2.55 o
   4   0   7        0.01        1.13      1.13 o
  -5   1   7        7.83       11.08      2.03 o
  -4   1   7      125.96      117.64      8.17 o
  -3   1   7        7.49        8.87      0.90 o
  -2   1   7        4.99        4.48      0.58 o
  -1   1   7       75.98       76.60      1.74 o
   0   1   7        8.46       10.18      0.86 o
   1   1   7       59.29       58.33      1.83 o
   2   1   7        0.05        0.14      0.52 o
   3   1   7       16.34       17.51      1.50 o
   4   1   7        7.11        4.93      2.53 o
  -5   2   7       16.65       17.82      1.90 o
  -4   2   7       86.93       99.74      4.25 o
  -3   2   7       59.19       58.08      1.86 o
  -2   2   7        8.01        6.94      0.72 o
  -1   2   7       27.65       26.74      1.25 o
   0   2   7        0.01        0.69      0.37 o
   1   2   7       17.15       16.79      1.17 o
   2   2   7        7.67        9.72      1.34 o
   3   2   7        1.33        2.53      0.95 o
  -5   3   7        0.50        0.12      0.91 o
  -4   3   7        0.91        0.00      0.75 o
  -3   3   7      761.56      759.97      9.79 o
  -2   3   7       68.85       60.84      1.74 o
  -1   3   7        2.44        2.07      0.50 o
   0   3   7       17.85       16.57      0.97 o
   1   3   7       52.63       55.12      1.94 o
   2   3   7        0.97        0.34      0.69 o
   3   3   7        1.12        0.47      0.85 o
  -5   4   7        0.83        1.71      1.27 o
  -4   4   7        2.28        2.09      0.96 o
  -3   4   7        2.87        2.83      0.69 o
  -2   4   7      455.90      447.49      5.69 o
  -1   4   7      105.25      105.76      2.30 o
   0   4   7       20.33       20.75      1.31 o
   1   4   7        1.03        0.94      0.62 o
   2   4   7        6.92        9.46      1.23 o
   3   4   7        0.47        0.00      0.89 o
  -4   5   7       54.99       54.01      2.09 o
  -3   5   7       46.96       39.81      1.67 o
  -2   5   7      223.84      218.08      3.71 o
  -1   5   7      134.94      133.13      2.71 o
   0   5   7      138.79      134.44      3.52 o
   1   5   7        0.60        1.04      0.63 o
   2   5   7        4.27        4.07      0.97 o
  -4   6   7       31.32       28.32      1.70 o
  -3   6   7        1.65        2.10      0.70 o
  -2   6   7       37.97       36.78      1.56 o
  -1   6   7      268.70      263.83      4.47 o
   0   6   7       50.71       51.63      2.02 o
   1   6   7       14.12       14.60      1.37 o
   2   6   7        1.98        2.43      0.97 o
  -4   7   7       65.70       72.50      3.75 o
  -3   7   7       30.18       26.19      1.67 o
  -2   7   7        0.04        0.38      0.75 o
  -1   7   7        5.47        5.74      0.95 o
   0   7   7       60.34       59.28      2.29 o
   1   7   7       37.70       34.72      2.02 o
  -3   8   7      102.82      110.01      2.91 o
  -2   8   7        8.57        9.81      1.20 o
  -1   8   7        3.82        3.51      1.04 o
   0   8   7       26.41       27.45      1.86 o
   1   8   7       12.68       12.38      1.53 o
  -3   9   7       21.50       22.58      2.76 o
  -2   9   7       60.07       62.59      2.54 o
  -1   9   7        3.09        1.91      0.88 o
   0   9   7        0.02        0.00      0.80 o
  -1 -13   8       24.89       30.29      4.34 o
   0 -13   8       25.77       28.99      4.06 o
   1 -13   8        2.74        2.81      2.02 o
   2 -13   8        3.84        6.50      2.23 o
  -2 -12   8        1.13        0.00      2.11 o
  -1 -12   8       27.08       30.66      4.05 o
   0 -12   8      130.58      134.14      7.33 o
   1 -12   8       73.26       77.28      5.40 o
   2 -12   8        4.10        2.02      1.15 o
  -2 -11   8        5.66        9.01      2.85 o
  -1 -11   8        3.39        0.50      1.82 o
   0 -11   8       55.39       55.82      4.58 o
   1 -11   8      139.78      145.16      7.18 o
   2 -11   8      163.26      173.53      4.90 o
   3 -11   8        1.22        1.79      1.16 o
  -3 -10   8        5.05        3.72      1.38 o
  -2 -10   8       11.96       12.89      1.65 o
  -1 -10   8       19.33       23.84      3.41 o
   0 -10   8        0.96        1.81      1.34 o
   1 -10   8      202.54      202.13      4.80 o
   2 -10   8      191.10      189.92      4.93 o
   3 -10   8       38.01       44.31      2.69 o
  -3  -9   8        0.60        0.80      1.08 o
  -2  -9   8       85.09       74.70      3.54 o
  -1  -9   8       24.71       26.49      3.32 o
   0  -9   8       43.54       41.60      3.52 o
   1  -9   8        0.15        0.00      0.86 o
   2  -9   8       61.49       56.24      2.61 o
   3  -9   8      183.56      178.74      4.89 o
  -4  -8   8       24.51       24.21      2.41 o
  -3  -8   8       20.76       20.48      2.02 o
  -2  -8   8       38.79       39.25      2.23 o
  -1  -8   8       86.52       82.57      2.66 o
   0  -8   8       20.58       15.81      2.24 o
   1  -8   8       36.04       35.77      1.92 o
   2  -8   8        9.63        7.73      1.23 o
   3  -8   8       11.03        9.34      3.88 o
   4  -8   8       35.85       34.13      4.79 o
  -4  -7   8        8.35        4.80      1.47 o
  -3  -7   8      117.81      121.08      4.00 o
  -2  -7   8       37.08       35.18      2.13 o
  -1  -7   8       53.90       51.29      3.01 o
   0  -7   8        7.16        2.71      1.12 o
   1  -7   8       16.45       15.47      1.33 o
   2  -7   8        5.64        7.04      1.12 o
   3  -7   8        5.82        4.16      1.60 o
   4  -7   8       10.43        7.95      2.74 o
  -4  -6   8        1.98        1.47      1.14 o
  -3  -6   8      239.76      236.22      6.54 o
  -2  -6   8      163.60      167.07      4.18 o
  -1  -6   8      147.25      138.51      3.26 o
   0  -6   8      249.61      259.50      3.76 o
   1  -6   8        7.67        5.04      1.01 o
   2  -6   8        0.27        0.73      0.76 o
   3  -6   8        1.61        0.58      1.68 o
   4  -6   8        2.19        1.93      1.96 o
  -4  -5   8        0.12        0.52      1.05 o
  -3  -5   8        3.87        6.25      1.23 o
  -2  -5   8      230.78      222.73      4.86 o
  -1  -5   8       62.64       63.59      2.60 o
   0  -5   8      122.10      123.21      2.07 o
   1  -5   8       17.70       18.38      1.24 o
   2  -5   8       26.36       25.99      5.35 o
   3  -5   8        1.96        2.58      1.39 o
   4  -5   8        5.35        2.20      1.50 o
  -5  -4   8        0.15        2.15      1.78 o
  -4  -4   8       29.97       24.13      2.17 o
  -3  -4   8       34.63       40.32      2.34 o
  -2  -4   8       88.76       89.73      2.85 o
  -1  -4   8      521.60      532.98      6.47 o
   0  -4   8      131.08      117.31      8.21 o
   1  -4   8       34.21       31.90      1.25 o
   2  -4   8        6.72        8.09      1.38 o
   3  -4   8       78.12       73.71      3.60 o
   4  -4   8        7.65       10.43      1.91 o
  -5  -3   8        0.11        0.00      0.95 o
  -4  -3   8       25.11       30.46      3.66 o
  -3  -3   8        6.62        5.93      1.17 o
  -2  -3   8      145.86      141.42      3.53 o
  -1  -3   8        2.34        0.55      0.40 o
   0  -3   8      102.71      102.70      2.19 o
   1  -3   8      156.70      154.46      2.77 o
   2  -3   8        4.52        4.15      1.18 o
   3  -3   8        0.05        1.61      0.96 o
   4  -3   8       10.97       12.77      2.55 o
  -5  -2   8       21.16       25.57      2.32 o
  -4  -2   8       13.60       16.60      1.82 o
  -3  -2   8        4.35        5.08      1.16 o
  -2  -2   8       62.73       66.34      2.64 o
  -1  -2   8       17.22       15.55      0.91 o
   0  -2   8        3.27        2.01      0.44 o
   1  -2   8       17.14       17.86      0.92 o
   2  -2   8       56.42       56.98      2.77 o
   3  -2   8       14.79       16.42      2.84 o
   4  -2   8        3.18        3.13      2.03 o
  -5  -1   8        4.65        5.13      1.41 o
  -4  -1   8       38.02       37.51      2.43 o
  -3  -1   8      306.65      300.40      8.42 o
  -2  -1   8      139.08      145.79      3.00 o
  -1  -1   8       24.24       27.66      1.08 o
   0  -1   8        8.74       10.05      0.74 o
   1  -1   8       25.07       25.36      1.28 o
   2  -1   8        3.94        4.55      1.29 o
   3  -1   8        3.66        2.52      1.10 o
   4  -1   8        7.77        5.69      2.25 o
  -5   0   8        0.03        0.00      1.02 o
  -4   0   8        3.44        2.91      1.32 o
  -3   0   8       16.88       17.28      1.99 o
  -2   0   8      407.12      384.19      6.50 o
  -1   0   8      248.04      260.70      3.63 o
   0   0   8      118.93      118.23      2.24 o
   1   0   8        1.65        2.99      1.14 o
   2   0   8        1.03        0.79      0.56 o
   3   0   8        0.85        0.94      0.86 o
  -5   1   8        3.88        4.40      1.65 o
  -4   1   8        4.59        3.05      1.02 o
  -3   1   8        0.11        0.00      0.63 o
  -2   1   8       34.63       34.46      1.31 o
  -1   1   8      213.58      198.05      4.15 o
   0   1   8       22.29       18.32      1.18 o
   1   1   8      125.46      131.86      2.95 o
   2   1   8        2.64        3.77      0.84 o
   3   1   8        0.37        0.59      0.76 o
  -5   2   8       19.36       21.49      2.09 o
  -4   2   8        7.86        7.94      1.27 o
  -3   2   8        8.88        8.01      1.16 o
  -2   2   8        3.55        3.26      0.60 o
  -1   2   8       16.28       14.35      0.95 o
   0   2   8      102.58      103.94      2.53 o
   1   2   8       49.78       49.57      1.88 o
   2   2   8       12.60       13.35      1.31 o
   3   2   8        0.05        0.00      0.86 o
  -5   3   8       15.40       17.59      2.14 o
  -4   3   8       29.55       32.64      2.44 o
  -3   3   8      183.18      185.72      3.55 o
  -2   3   8        0.63        0.40      0.54 o
  -1   3   8       34.55       36.73      1.40 o
   0   3   8       20.53       20.84      1.34 o
   1   3   8        8.58        9.90      1.07 o
   2   3   8       27.76       33.58      1.92 o
   3   3   8        2.37        3.65      1.09 o
  -4   4   8       34.84       37.02      1.88 o
  -3   4   8       16.12       16.22      1.26 o
  -2   4   8      327.98      324.63      4.77 o
  -1   4   8        8.99        9.26      0.88 o
   0   4   8        0.11        0.08      0.50 o
   1   4   8        6.02        7.77      1.03 o
   2   4   8        1.83        3.24      0.96 o
  -4   5   8        3.83        5.13      1.01 o
  -3   5   8      101.52       98.11      2.62 o
  -2   5   8      132.22      123.56      2.79 o
  -1   5   8       25.10       26.82      1.65 o
   0   5   8       23.85       26.92      1.60 o
   1   5   8        2.83        2.73      0.82 o
   2   5   8        0.11        0.02      0.79 o
  -4   6   8       17.33       16.91      1.49 o
  -3   6   8       18.62       16.92      1.30 o
  -2   6   8        0.57        1.04      0.59 o
  -1   6   8      234.46      242.11      4.68 o
   0   6   8       10.17        9.68      1.66 o
   1   6   8        7.98        7.89      1.20 o
  -4   7   8       38.57       34.23      2.15 o
  -3   7   8       21.36       18.11      1.44 o
  -2   7   8        0.70        0.80      0.65 o
  -1   7   8        1.62        1.70      0.78 o
   0   7   8       38.29       42.91      2.21 o
   1   7   8        6.57        7.04      1.27 o
  -3   8   8        2.10        1.84      0.81 o
  -2   8   8       25.66       24.23      1.91 o
  -1   8   8        5.19        3.55      1.55 o
   0   8   8       12.77       11.94      1.47 o
  -2   9   8        1.31        1.93      1.01 o
  -1   9   8        1.18        0.71      0.99 o
   0 -13   9        9.10        8.35      2.83 o
   1 -13   9       19.78       29.29      3.93 o
  -2 -12   9        2.72        4.58      2.81 o
  -1 -12   9        2.94        7.42      2.89 o
   0 -12   9        2.45        2.22      2.02 o
   1 -12   9        8.11       10.15      2.62 o
   2 -12   9       28.54       34.04      3.22 o
  -2 -11   9        0.00        0.35      1.98 o
  -1 -11   9        8.05        4.64      2.37 o
   0 -11   9       11.49       10.68      2.49 o
   1 -11   9       11.38       11.38      2.54 o
   2 -11   9        0.04        0.00      1.05 o
  -3 -10   9       16.94       14.97      4.65 o
  -2 -10   9       29.74       29.14      4.11 o
  -1 -10   9        2.29        1.68      1.92 o
   0 -10   9        1.88        0.96      1.39 o
   1 -10   9       11.65       14.58      2.59 o
   2 -10   9        1.16        1.03      0.96 o
   3 -10   9        1.31        3.30      1.97 o
  -3  -9   9        0.11        0.00      0.97 o
  -2  -9   9       18.63       17.73      3.05 o
  -1  -9   9      114.30      112.21      6.42 o
   0  -9   9       77.72       76.48      4.94 o
   1  -9   9        2.25        2.74      0.96 o
   2  -9   9       63.09       63.57      3.10 o
   3  -9   9       24.11       27.34      3.10 o
  -3  -8   9       14.19       13.31      1.82 o
  -2  -8   9       62.08       63.55      2.74 o
  -1  -8   9       38.10       39.82      2.43 o
   0  -8   9       13.30       15.69      2.41 o
   1  -8   9       88.76       78.43      4.07 o
   2  -8   9        0.17        0.27      0.73 o
   3  -8   9       11.05       10.03      2.22 o
  -4  -7   9        2.01        1.57      1.30 o
  -3  -7   9        1.53        1.81      1.07 o
  -2  -7   9      156.11      161.48      4.25 o
  -1  -7   9        3.44        1.61      0.67 o
   0  -7   9      114.43      120.13      5.84 o
   1  -7   9       53.93       56.35      2.18 o
   2  -7   9       87.73       78.25      2.76 o
   3  -7   9        1.61        0.69      1.34 o
  -4  -6   9       13.63       12.44      2.58 o
  -3  -6   9       59.87       60.82      3.23 o
  -2  -6   9        7.84        6.96      1.20 o
  -1  -6   9        0.50        0.06      0.51 o
   0  -6   9       35.34       33.68      1.52 o
   1  -6   9       22.54       26.61      1.56 o
   2  -6   9       10.75       15.50      1.87 o
   3  -6   9       30.70       31.64      3.89 o
  -4  -5   9       13.64       12.49      1.77 o
  -3  -5   9      134.56      141.93      4.23 o
  -2  -5   9      572.48      571.09      8.97 o
  -1  -5   9        0.50        0.00      0.47 o
   0  -5   9       68.55       64.82      4.67 o
   1  -5   9       13.02       10.68      1.07 o
   2  -5   9        0.05        0.10      0.95 o
   3  -5   9       22.17       20.99      2.39 o
  -4  -4   9        1.87        1.63      1.21 o
  -3  -4   9       83.11       83.95      3.17 o
  -2  -4   9      416.13      411.54      9.17 o
  -1  -4   9      363.57      369.49      6.15 o
   0  -4   9       46.11       42.51      1.67 o
   1  -4   9      100.29       96.50      3.35 o
   2  -4   9       30.66       31.83      4.00 o
   3  -4   9        1.81        0.00      1.32 o
  -4  -3   9        0.45        0.00      0.91 o
  -3  -3   9       45.03       48.78      3.12 o
  -2  -3   9       51.47       52.89      2.84 o
  -1  -3   9      925.71      941.81     12.32 o
   0  -3   9      342.00      344.65      4.34 o
   1  -3   9      178.44      164.66      3.64 o
   2  -3   9        2.22        2.32      1.66 o
   3  -3   9        0.65        0.28      1.73 o
  -5  -2   9        3.47        3.83      1.79 o
  -4  -2   9       17.52       12.77      1.68 o
  -3  -2   9        0.15        0.00      0.83 o
  -2  -2   9        4.18        4.29      0.87 o
  -1  -2   9      193.84      185.07      4.00 o
   0  -2   9      178.43      177.89      2.90 o
   1  -2   9       46.22       47.76      1.69 o
   2  -2   9       83.92       82.02      3.50 o
   3  -2   9        4.32        2.68      1.22 o
  -5  -1   9        3.26        2.14      1.24 o
  -4  -1   9        9.85       14.58      2.19 o
  -3  -1   9        0.01        0.10      0.65 o
  -2  -1   9      163.92      156.61      3.28 o
  -1  -1   9       58.70       57.06      1.59 o
   0  -1   9      198.01      211.71      3.27 o
   1  -1   9       76.44       78.20      2.22 o
   2  -1   9       32.24       33.19      2.15 o
   3  -1   9       14.02       15.78      2.07 o
  -5   0   9        0.59        0.00      1.43 o
  -4   0   9        8.75        8.05      1.36 o
  -3   0   9        0.71        1.33      1.13 o
  -2   0   9       30.07       26.18      3.17 o
  -1   0   9       32.29       30.18      1.27 o
   0   0   9        5.61        5.53      0.72 o
   1   0   9       10.05       13.50      1.54 o
   2   0   9       16.10       19.95      1.48 o
   3   0   9        8.72       11.37      1.97 o
  -5   1   9        6.17       10.55      1.94 o
  -4   1   9       13.00       11.07      1.53 o
  -3   1   9       23.34       26.42      1.86 o
  -2   1   9       43.46       44.07      1.58 o
  -1   1   9       40.72       41.62      1.46 o
   0   1   9        1.93        1.58      0.68 o
   1   1   9       27.78       28.38      1.89 o
   2   1   9        0.32        1.11      0.70 o
   3   1   9        2.01        0.12      0.85 o
  -4   2   9       44.45       49.28      2.57 o
  -3   2   9        0.01        0.46      0.55 o
  -2   2   9        6.73        6.05      0.81 o
  -1   2   9       84.27       83.00      2.10 o
   0   2   9       58.03       56.73      2.58 o
   1   2   9        0.74        0.00      0.60 o
   2   2   9        8.72        7.36      1.12 o
   3   2   9        0.63        0.00      1.10 o
  -4   3   9        8.79       13.09      5.92 o
  -3   3   9        5.30        6.22      0.91 o
  -2   3   9      100.79      102.77      2.51 o
  -1   3   9        0.01        0.44      0.47 o
   0   3   9       19.32       19.90      2.55 o
   1   3   9       19.30       23.45      1.60 o
   2   3   9       12.36       10.87      1.36 o
  -4   4   9        0.44        0.00      0.69 o
  -3   4   9       19.54       20.76      1.41 o
  -2   4   9       14.20       13.77      1.13 o
  -1   4   9       99.14      101.56      2.78 o
   0   4   9        0.01        0.22      0.55 o
   1   4   9        9.73        9.42      1.26 o
   2   4   9        0.83        3.09      0.97 o
  -4   5   9        2.74        3.43      1.10 o
  -3   5   9        6.95        8.87      1.20 o
  -2   5   9        0.03        0.72      0.66 o
  -1   5   9        0.32        0.08      0.66 o
   0   5   9        9.10        9.61      1.29 o
   1   5   9        3.70        3.21      0.93 o
  -3   6   9        0.01        0.12      0.66 o
  -2   6   9       14.19       15.74      1.26 o
  -1   6   9       49.99       49.91      2.21 o
   0   6   9       26.14       26.10      1.79 o
   1   6   9        0.63        1.22      0.90 o
  -3   7   9        0.46        0.69      0.75 o
  -2   7   9        0.74        0.00      0.73 o
  -1   7   9        1.39        2.52      1.00 o
   0   7   9       23.42       26.71      1.95 o
  -2   8   9       18.38       17.27      1.83 o
  -1   8   9        0.28        0.00      1.13 o
  -1 -12  10       37.93       50.43      5.41 o
   0 -12  10       63.91       72.96      5.66 o
   1 -12  10       72.51       74.76      5.54 o
  -2 -11  10        1.47        1.87      2.43 o
  -1 -11  10       15.56       15.42      3.36 o
   0 -11  10       12.90       24.25      3.53 o
   1 -11  10       67.14       79.78      5.45 o
   2 -11  10       83.75       99.69      5.73 o
  -3 -10  10       10.16       11.97      2.10 o
  -2 -10  10        3.28        4.33      2.55 o
  -1 -10  10        8.65       14.88      3.14 o
   0 -10  10       12.65       13.56      2.63 o
   1 -10  10        8.59       12.57      2.46 o
   2 -10  10       68.71       71.25      3.83 o
  -3  -9  10        0.25        1.11      1.23 o
  -2  -9  10       15.46       16.94      1.77 o
  -1  -9  10       67.70       63.52      4.88 o
   0  -9  10        5.75        4.05      1.88 o
   1  -9  10        1.07        0.72      1.89 o
   2  -9  10        4.73        5.38      1.48 o
   3  -9  10       39.49       43.09      4.92 o
  -3  -8  10        2.77        3.49      1.49 o
  -2  -8  10       43.96       46.13      2.45 o
  -1  -8  10       35.10       34.98      3.72 o
   0  -8  10       98.91       87.58      5.24 o
   1  -8  10       67.56       61.12      2.38 o
   2  -8  10        1.57        1.76      1.42 o
   3  -8  10        2.29        1.64      1.42 o
  -4  -7  10        0.36        0.00      1.20 o
  -3  -7  10       27.13       26.42      2.25 o
  -2  -7  10        9.56        8.62      1.33 o
  -1  -7  10      127.22      132.74      4.25 o
   0  -7  10      196.06      174.18      7.47 o
   1  -7  10       38.42       29.51      1.76 o
   2  -7  10        8.85        8.62      1.65 o
   3  -7  10        0.66        0.51      1.37 o
  -4  -6  10        4.99        4.41      1.48 o
  -3  -6  10        0.27        0.03      0.93 o
  -2  -6  10        9.79        8.94      1.26 o
  -1  -6  10       13.76       11.92      1.17 o
   0  -6  10        6.13        5.97      1.59 o
   1  -6  10      357.28      362.67      7.83 o
   2  -6  10       79.77       75.76      3.56 o
   3  -6  10        3.87        1.61      1.59 o
  -4  -5  10        4.15        0.80      1.21 o
  -3  -5  10        8.74        8.92      1.42 o
  -2  -5  10        3.63        4.16      0.93 o
  -1  -5  10      218.78      213.57      4.50 o
   0  -5  10        0.60        0.58      0.43 o
   1  -5  10        1.55        2.27      1.11 o
   2  -5  10      105.76      106.59      4.23 o
   3  -5  10       17.19       16.97      2.30 o
  -4  -4  10        1.74        0.00      1.01 o
  -3  -4  10       30.75       27.20      3.40 o
  -2  -4  10       13.86       16.95      1.64 o
  -1  -4  10        4.68        4.48      1.89 o
   0  -4  10      262.45      267.07      6.79 o
   1  -4  10       41.88       37.16      4.13 o
   2  -4  10        4.54        8.03      2.32 o
   3  -4  10       11.29       14.81      3.28 o
  -4  -3  10        0.01        0.00      0.95 o
  -3  -3  10        3.93        2.90      0.94 o
  -2  -3  10       76.32       74.09      3.72 o
  -1  -3  10      238.85      248.36      4.22 o
   0  -3  10        0.00        0.25      0.45 o
   1  -3  10       40.26       42.30      2.43 o
   2  -3  10       21.36       20.48      4.64 o
   3  -3  10       12.46       12.37      3.25 o
  -4  -2  10       59.03       56.84      3.66 o
  -3  -2  10        0.34        0.00      0.61 o
  -2  -2  10        1.87        1.80      0.67 o
  -1  -2  10       76.74       78.82      1.94 o
   0  -2  10      310.42      317.90      4.36 o
   1  -2  10       23.24       23.89      1.41 o
   2  -2  10        0.04        0.22      0.84 o
   3  -2  10        2.64        2.13      1.18 o
  -4  -1  10        2.15        2.28      1.38 o
  -3  -1  10       67.34       62.80      3.38 o
  -2  -1  10       31.94       33.06      2.36 o
  -1  -1  10       13.69       12.23      1.09 o
   0  -1  10      213.57      229.19      4.01 o
   1  -1  10       52.91       56.37      2.02 o
   2  -1  10        1.65        3.19      0.96 o
   3  -1  10        0.04        0.60      1.09 o
  -4   0  10        0.02        0.07      0.87 o
  -3   0  10       17.17       16.34      1.61 o
  -2   0  10        2.59        1.95      0.59 o
  -1   0  10      123.56      122.27      2.60 o
   0   0  10       10.14        9.64      1.18 o
   1   0  10       71.85       77.44      2.42 o
   2   0  10       27.27       23.98      1.70 o
   3   0  10        1.67        0.53      1.60 o
  -4   1  10        1.43        1.48      0.95 o
  -3   1  10       16.17       12.20      1.87 o
  -2   1  10      100.05       91.93      2.36 o
  -1   1  10       36.41       35.89      1.52 o
   0   1  10       50.22       50.07      2.10 o
   1   1  10        1.18        0.51      0.67 o
   2   1  10        2.56        2.32      0.88 o
  -4   2  10       10.02        9.89      1.91 o
  -3   2  10        5.60        4.06      1.14 o
  -2   2  10        8.15        6.05      0.83 o
  -1   2  10       16.95       16.87      1.24 o
   0   2  10       45.32       44.46      2.76 o
   1   2  10       36.54       35.74      3.33 o
   2   2  10        0.67        0.44      0.75 o
  -4   3  10       27.63       33.88      2.39 o
  -3   3  10       11.07        9.73      1.12 o
  -2   3  10        4.51        3.39      0.81 o
  -1   3  10        0.23        1.30      0.69 o
   0   3  10        0.84        1.14      0.70 o
   1   3  10        6.54        8.11      1.19 o
   2   3  10        2.82        2.74      1.20 o
  -4   4  10       27.79       30.90      3.32 o
  -3   4  10       60.86       63.55      2.31 o
  -2   4  10        0.57        0.11      0.54 o
  -1   4  10       53.81       54.87      2.21 o
   0   4  10        0.97        0.28      0.59 o
   1   4  10        0.01        0.03      0.71 o
  -3   5  10       43.65       48.58      2.49 o
  -2   5  10      115.48      124.54      3.05 o
  -1   5  10       12.61       14.85      1.43 o
   0   5  10       15.58       16.57      1.54 o
   1   5  10        0.12        0.36      1.21 o
  -3   6  10        0.73        1.19      0.73 o
  -2   6  10        8.27        9.69      1.26 o
  -1   6  10       16.60       20.85      1.71 o
   0   6  10       43.42       51.56      2.53 o
  -2   7  10        1.55        1.43      1.04 o
  -1   7  10        6.57        7.99      1.79 o
   0 -12  11        1.73        2.28      2.08 o
   1 -12  11        0.00        0.00      1.23 o
  -1 -11  11       28.56       31.77      4.28 o
   0 -11  11       27.79       27.48      3.92 o
   1 -11  11       14.63       17.13      2.99 o
  -2 -10  11       15.55       15.92      3.73 o
  -1 -10  11        2.20        1.73      1.71 o
   0 -10  11      119.90      117.15      6.78 o
   1 -10  11       40.95       52.57      4.45 o
   2 -10  11       31.69       32.11      2.70 o
  -3  -9  11        8.13        7.97      2.20 o
  -2  -9  11        0.04        2.80      2.18 o
  -1  -9  11       13.80       12.73      2.88 o
   0  -9  11       20.20       20.73      3.04 o
   1  -9  11       23.84       29.88      3.36 o
   2  -9  11       44.91       49.19      3.22 o
  -3  -8  11        0.38        0.11      1.04 o
  -2  -8  11        4.83        3.43      1.13 o
  -1  -8  11       27.78       28.60      3.67 o
   0  -8  11       14.50       13.16      2.56 o
   1  -8  11        0.66        0.00      0.95 o
   2  -8  11        0.21        0.73      1.19 o
  -3  -7  11        1.56        0.81      1.06 o
  -2  -7  11       30.64       27.44      3.32 o
  -1  -7  11      114.29      114.78      6.59 o
   0  -7  11        0.75        1.02      1.09 o
   1  -7  11       21.31       23.42      1.67 o
   2  -7  11        1.84        2.64      1.36 o
   3  -7  11        0.06        0.51      1.43 o
  -4  -6  11        2.44        1.21      1.93 o
  -3  -6  11       25.67       26.75      2.18 o
  -2  -6  11        3.52        2.37      0.93 o
  -1  -6  11        0.05        0.09      0.54 o
   0  -6  11       40.60       33.73      3.44 o
   1  -6  11       13.02       11.21      1.52 o
   2  -6  11        4.76        6.30      2.24 o
   3  -6  11        0.00        0.00      1.37 o
  -4  -5  11        0.17        0.00      1.10 o
  -3  -5  11        2.10        0.69      1.22 o
  -2  -5  11       11.09       10.12      1.25 o
  -1  -5  11      140.26      150.71      4.92 o
   0  -5  11       57.85       54.33      5.44 o
   1  -5  11        1.06        1.50      0.85 o
   2  -5  11       15.05       16.82      2.98 o
   3  -5  11        1.11        0.00      1.74 o
  -4  -4  11        5.93        4.35      1.38 o
  -3  -4  11        2.48        2.89      1.01 o
  -2  -4  11       72.84       70.07      3.48 o
  -1  -4  11       64.94       65.69      2.54 o
   0  -4  11       99.27      103.23      2.33 o
   1  -4  11       75.57       75.30      3.30 o
   2  -4  11        6.30        6.25      1.49 o
   3  -4  11        1.00        2.10      1.53 o
  -4  -3  11       10.10        7.01      1.42 o
  -3  -3  11        7.81        4.34      1.47 o
  -2  -3  11       10.47        9.08      1.23 o
  -1  -3  11       68.30       71.45      2.65 o
   0  -3  11      316.15      333.48      5.49 o
   1  -3  11       50.38       47.63      2.75 o
   2  -3  11        0.14        0.00      0.77 o
   3  -3  11        3.55        5.21      2.03 o
  -4  -2  11       17.79       21.48      2.42 o
  -3  -2  11        9.82        6.46      1.27 o
  -2  -2  11       12.24       10.95      2.71 o
  -1  -2  11        4.78        4.12      0.69 o
   0  -2  11       80.42       81.87      3.01 o
   1  -2  11      220.48      235.21      4.38 o
   2  -2  11       10.28        7.45      2.11 o
  -4  -1  11       30.09       30.26      2.51 o
  -3  -1  11      128.47      129.63      4.04 o
  -2  -1  11        0.97        0.00      0.64 o
  -1  -1  11       29.40       26.62      1.36 o
   0  -1  11        2.68        1.29      0.62 o
   1  -1  11       59.93       71.54      3.65 o
   2  -1  11       31.11       34.40      2.91 o
  -4   0  11       11.28       15.39      2.28 o
  -3   0  11       61.55       60.20      3.57 o
  -2   0  11       55.63       57.91      3.94 o
  -1   0  11       30.31       29.65      1.46 o
   0   0  11       36.64       36.25      1.81 o
   1   0  11       17.98       16.08      1.71 o
   2   0  11       16.81       17.43      1.62 o
  -4   1  11        6.66        2.23      1.29 o
  -3   1  11       14.72       13.42      1.58 o
  -2   1  11       88.83       92.93      2.51 o
  -1   1  11       12.51       14.57      1.27 o
   0   1  11        5.74        6.73      1.05 o
   1   1  11        5.50        4.52      1.03 o
   2   1  11        0.13        0.54      0.84 o
  -4   2  11        1.35        0.00      0.90 o
  -3   2  11       10.06       11.02      1.47 o
  -2   2  11       30.53       29.71      2.07 o
  -1   2  11       69.96       70.22      2.49 o
   0   2  11       35.77       36.80      2.07 o
   1   2  11        0.05        0.32      0.74 o
  -3   3  11        0.12        0.36      0.94 o
  -2   3  11        0.75        0.53      1.06 o
  -1   3  11       18.81       21.49      1.56 o
   0   3  11       20.27       19.68      1.58 o
   1   3  11       13.45       15.07      1.58 o
  -3   4  11        1.48        0.20      0.75 o
  -2   4  11        3.38        2.56      0.93 o
  -1   4  11       21.35       23.67      2.07 o
   0   4  11        2.42        2.40      0.88 o
  -3   5  11       12.83       12.14      1.88 o
  -2   5  11        2.76        1.92      0.83 o
  -1   5  11        5.60        3.68      1.95 o
   0   5  11        9.18        8.66      1.97 o
   0 -11  12        0.44        0.27      1.52 o
   1 -11  12       21.49       20.01      3.31 o
  -1 -10  12        0.27        1.19      1.69 o
   0 -10  12       17.56       18.65      3.17 o
   1 -10  12       15.63        9.58      2.56 o
  -2  -9  12        5.34        6.42      2.86 o
  -1  -9  12       11.67       17.38      3.37 o
   0  -9  12        0.69        0.00      1.08 o
   1  -9  12       18.74       17.18      2.92 o
   2  -9  12        2.19        2.87      1.42 o
  -3  -8  12        4.74        2.82      3.49 o
  -2  -8  12       51.21       42.76      4.51 o
  -1  -8  12       34.89       36.22      4.15 o
   0  -8  12        1.94        0.88      1.33 o
   1  -8  12        0.02        0.00      0.90 o
   2  -8  12        0.10        0.00      1.29 o
  -3  -7  12        3.20        0.77      1.10 o
  -2  -7  12       41.90       40.08      2.33 o
  -1  -7  12       11.45       17.18      3.15 o
   0  -7  12      150.00      158.38      7.73 o
   1  -7  12       29.58       32.35      3.15 o
   2  -7  12        2.22        1.86      1.41 o
  -3  -6  12        1.72        1.59      1.12 o
  -2  -6  12        0.78        0.72      0.76 o
  -1  -6  12       74.86       73.55      5.64 o
   0  -6  12        2.64        0.45      1.27 o
   1  -6  12       29.11       31.05      2.78 o
   2  -6  12       39.85       38.05      2.76 o
  -3  -5  12       19.76       22.53      2.07 o
  -2  -5  12        7.17        5.82      1.06 o
  -1  -5  12       15.60       15.07      1.52 o
   0  -5  12        0.32        0.00      1.09 o
   1  -5  12       22.52       21.50      5.71 o
   2  -5  12        3.92        3.95      1.31 o
  -4  -4  12        0.44        0.32      1.80 o
  -3  -4  12       38.13       33.23      2.48 o
  -2  -4  12       27.67       25.40      1.92 o
  -1  -4  12        1.90        1.26      0.81 o
   0  -4  12       91.07       94.80      4.38 o
   1  -4  12        8.86        7.57      1.51 o
   2  -4  12        3.81        2.13      1.10 o
  -4  -3  12       13.19       14.06      3.01 o
  -3  -3  12        2.66        1.77      0.87 o
  -2  -3  12        8.55        9.03      1.64 o
  -1  -3  12       60.12       61.97      2.64 o
   0  -3  12       30.23       32.28      2.36 o
   1  -3  12        6.94        7.76      2.54 o
   2  -3  12        4.40        1.62      1.27 o
  -4  -2  12        3.10        4.28      2.27 o
  -3  -2  12       20.35       16.63      1.98 o
  -2  -2  12       29.19       28.61      2.08 o
  -1  -2  12        0.91        0.00      0.56 o
   0  -2  12        5.13        4.91      0.90 o
   1  -2  12       60.48       65.33      3.45 o
   2  -2  12        0.25        1.17      1.28 o
  -4  -1  12        1.31        0.05      1.71 o
  -3  -1  12        0.85        0.69      1.17 o
  -2  -1  12       55.99       42.73      2.44 o
  -1  -1  12       19.18       21.19      2.01 o
   0  -1  12       48.19       44.75      2.01 o
   1  -1  12       40.58       41.64      2.10 o
   2  -1  12       23.12       24.56      3.52 o
  -4   0  12        6.78        5.00      2.28 o
  -3   0  12        2.51        1.46      0.98 o
  -2   0  12        0.00        0.00      0.74 o
  -1   0  12        1.80        1.00      0.73 o
   0   0  12        0.05        0.87      0.72 o
   1   0  12        6.47        8.40      1.23 o
  -3   1  12       42.47       41.03      3.78 o
  -2   1  12        8.87        8.02      1.04 o
  -1   1  12       20.20       19.47      1.52 o
   0   1  12        2.12        3.17      0.87 o
   1   1  12        0.05        0.63      0.74 o
  -3   2  12        0.08        0.00      1.00 o
  -2   2  12       37.54       36.52      2.84 o
  -1   2  12        6.15        7.76      1.12 o
   0   2  12        2.19        1.72      1.03 o
   1   2  12        0.72        0.00      1.00 o
  -3   3  12       17.06       16.09      1.88 o
  -2   3  12        0.67        0.81      0.80 o
  -1   3  12       10.21        9.65      1.28 o
   0   3  12        0.17        0.97      0.79 o
  -2   4  12       12.39       13.35      2.09 o
  -1   4  12        2.62        3.39      1.27 o
   0 -10  13        0.74        0.11      1.49 o
  -1  -9  13        0.19        2.13      1.98 o
   0  -9  13        2.08        2.33      1.66 o
  -2  -8  13       27.13       37.09      5.03 o
  -1  -8  13        0.10        1.18      1.68 o
   0  -8  13        0.08        0.00      1.16 o
  -2  -7  13       19.33       18.82      2.42 o
  -1  -7  13        3.01        6.01      2.44 o
   0  -7  13       26.16       25.97      3.56 o
  -3  -6  13        3.15        1.50      1.12 o
  -2  -6  13        0.24        0.68      0.79 o
  -1  -6  13       51.61       52.44      5.19 o
   0  -6  13        0.34        1.38      1.63 o
   1  -6  13       29.64       28.34      2.43 o
  -3  -5  13        8.39        6.72      1.66 o
  -2  -5  13        0.01        0.00      0.79 o
  -1  -5  13        2.23        2.64      0.99 o
   1  -5  13       23.99       26.10      2.36 o
  -3  -4  13        6.49        5.51      1.46 o
  -2  -4  13        4.29        3.06      1.02 o
  -1  -4  13        6.03        5.12      1.19 o
   0  -4  13        4.63        2.73      1.51 o
   1  -4  13        4.93        1.91      1.88 o
  -3  -3  13        3.50        2.66      1.08 o
  -2  -3  13        7.67        4.95      1.21 o
  -1  -3  13       10.69        8.88      1.34 o
   0  -3  13        1.18        0.87      0.71 o
   1  -3  13        0.00        0.00      0.93 o
  -3  -2  13        0.72        2.24      1.33 o
  -2  -2  13       12.65       12.45      1.58 o
  -1  -2  13        0.37        1.53      0.94 o
   0  -2  13       15.35       14.69      2.03 o
   1  -2  13        2.70        2.54      1.30 o
  -3  -1  13       18.62       17.24      1.94 o
  -2  -1  13       42.48       42.61      2.55 o
  -1  -1  13        5.34        5.17      1.20 o
   0  -1  13        2.30        3.34      0.92 o
   1  -1  13        0.53        1.06      0.97 o
  -3   0  13       25.21       24.49      2.17 o
  -2   0  13       24.08       24.24      2.04 o
  -1   0  13       38.90       43.59      2.12 o
   0   0  13        4.22        2.45      0.89 o
   1   0  13        8.04        9.73      1.52 o
  -3   1  13        5.34        4.35      1.78 o
  -2   1  13       20.05       22.84      2.17 o
  -1   1  13       27.52       35.29      2.03 o
   0   1  13        0.04        1.30      0.87 o
  -2   2  13        0.25        0.00      0.87 o
  -1   2  13        6.83        9.47      1.30 o
  -1  -8  14       62.96       58.29      5.89 o
   0  -8  14        7.56        5.92      2.37 o
  -2  -7  14        6.17        6.85      1.73 o
  -1  -7  14        5.26        3.96      2.45 o
  -2  -6  14        1.51        0.00      1.62 o
  -1  -6  14       13.74       15.96      3.41 o
   1  -6  14        0.04        0.00      1.21 o
  -2  -5  14        8.83        7.72      1.47 o
  -1  -5  14        0.00        0.00      1.56 o
   1  -5  14        7.31        9.14      2.63 o
  -2  -4  14       44.21       50.11      2.83 o
  -1  -4  14        4.78        3.93      1.51 o
  -2  -3  14        8.12       10.69      1.58 o
  -1  -3  14       39.33       49.52      3.15 o
   0  -3  14       14.89       11.38      1.87 o
  -2  -2  14        0.00        0.05      0.95 o
  -1  -2  14       31.67       38.36      6.04 o
   0  -2  14       10.80       14.75      1.51 o
  -2  -1  14        3.07        3.39      1.10 o
  -1  -1  14       21.38       16.99      2.84 o
   0  -1  14       11.96       12.66      1.44 o
  -2   0  14        0.04        0.00      1.94 o
  -1   0  14        0.12        0.90      0.88 o
 
